# Supplementary material for: Accurate Measurement of the Effects of All Amino-Acid Mutations on Influenza Hemagglutinin
Source: Viruses. 2016 Jun 3;8(6):155. doi: 10.3390/v8060155 (PMC4926175; doi:10.3390/v8060155)
Supplement: Supplementary file 2 [file viruses-08-00155-s002.zip]

Archive with 6 entries (6 files):
- Supplemental_File_1_Figure3_sourcecode.zip
- Supplemental_File_2_HApreferences.txt
- Supplemental_File_3_HApreferences_rescaled.txt
- Supplemental_File_4_analysiscode.zip
- Supplemental_File_5_sequencing_library_primers.txt
- Supplemental_File_6_WSN_to_H3_numbering_conversion.txt
