# Supplementary material for: Accurate Measurement of the Effects of All Amino-Acid Mutations on Influenza Hemagglutinin
Source: Viruses. 2016 Jun 3;8(6):155. doi: 10.3390/v8060155 (PMC4926175; doi:10.3390/v8060155)
Supplement: Supplementary file 2 [file viruses-08-00155-s002.zip › Supplemental_File_2_HApreferences.txt]

# POSITION WT SITE_ENTROPY PI_A PI_C PI_D PI_E PI_F PI_G PI_H PI_I PI_K PI_L PI_M PI_N PI_P PI_Q PI_R PI_S PI_T PI_V PI_W PI_Y
2 K 4.13229 0.032454 0.0739603 0.00921618 0.0216186 0.0778293 0.0216213 0.0435157 0.0740298 0.0591035 0.0853308 0.0476227 0.0635647 0.0280798 0.0501262 0.0270948 0.0510153 0.106143 0.0511353 0.0162055 0.0603332
3 A 4.11573 0.0863586 0.0312627 0.0487411 0.0288821 0.0532378 0.0106728 0.0252342 0.0609768 0.0196313 0.133778 0.0648764 0.074834 0.026303 0.0331281 0.042322 0.0425328 0.0358909 0.0716554 0.0370636 0.072619
4 K 4.22804 0.0961888 0.0507882 0.015378 0.0323074 0.0323614 0.0301446 0.037236 0.0403524 0.0743034 0.0540811 0.0603453 0.0546598 0.047599 0.0560664 0.0652437 0.0591272 0.066549 0.0557791 0.0381615 0.0333277
5 L 3.88426 0.122962 0.0992749 0.0183627 0.0273584 0.14597 0.0197605 0.0566767 0.0622206 0.0521212 0.139777 0.0350277 0.0160552 0.0129138 0.0221578 0.0145503 0.012706 0.0221753 0.0319521 0.0460806 0.0418965
6 L 3.91184 0.0419011 0.0362252 0.0232251 0.0136598 0.137127 0.00917294 0.0649688 0.081318 0.0127407 0.140285 0.0632507 0.0104752 0.0168408 0.0621199 0.0183131 0.042782 0.0182484 0.0494857 0.107333 0.0505282
7 V 3.91015 0.0359785 0.0950939 0.0110682 0.0307329 0.0959096 0.0110167 0.00916785 0.0756093 0.0409931 0.128355 0.0940117 0.0246509 0.00337946 0.0203084 0.0569358 0.011458 0.0382656 0.100478 0.0827259 0.0338615
8 L 3.70803 0.0419366 0.0356787 0.00921498 0.0124443 0.155274 0.0179942 0.0215005 0.095764 0.0160489 0.242499 0.0578847 0.0164695 0.0167639 0.0342812 0.0221305 0.044297 0.0265863 0.0612567 0.0478963 0.0240793
9 L 3.8187 0.0112216 0.103127 0.011412 0.0131343 0.0625302 0.0919374 0.0132467 0.0591316 0.0107972 0.167179 0.0954849 0.0248622 0.0208621 0.0145295 0.0227386 0.0145064 0.0198363 0.105042 0.061755 0.076666
10 Y 3.88896 0.0576856 0.0731466 0.0119662 0.00872688 0.151523 0.0156264 0.0293908 0.0961589 0.0766764 0.0710682 0.0604891 0.0124243 0.0074595 0.0154525 0.0163271 0.0971009 0.050496 0.0330958 0.0177552 0.0974304
11 A 4.03073 0.0793995 0.0534725 0.010191 0.0286269 0.120685 0.0238971 0.0433516 0.0671405 0.00956617 0.107356 0.0420572 0.0291532 0.0157481 0.0399388 0.0136871 0.0697481 0.0521815 0.101426 0.0583255 0.0340469
12 F 3.90097 0.0641333 0.101396 0.0130276 0.00921172 0.108575 0.0877193 0.0214748 0.082902 0.0106591 0.081856 0.0335305 0.0148102 0.0141374 0.0152892 0.0299395 0.104792 0.0238715 0.112948 0.0547393 0.0149873
13 V 3.95076 0.0767917 0.0366281 0.018641 0.0967821 0.0305866 0.0227392 0.0457849 0.067629 0.0204178 0.0201986 0.0403271 0.0242484 0.017248 0.0436769 0.0434507 0.115511 0.0493259 0.183903 0.0241724 0.0219364
14 A 4.11851 0.155998 0.0569825 0.0297349 0.068735 0.0441478 0.0360269 0.0363678 0.0233116 0.0294797 0.0688547 0.0448816 0.0652007 0.022097 0.09338 0.0362488 0.0473592 0.0356966 0.0331865 0.0399318 0.0323784
15 T 3.71842 0.0529854 0.0746088 0.0215081 0.0237102 0.0129455 0.0247603 0.0144132 0.168045 0.0245483 0.00655292 0.0651782 0.0193061 0.0624713 0.0112738 0.0102433 0.0625543 0.194181 0.105197 0.0284502 0.0170675
16 D 3.96498 0.108166 0.0239677 0.172382 0.049673 0.0141178 0.0292019 0.0687121 0.0248076 0.0843695 0.0287456 0.0828557 0.027653 0.00578923 0.0241847 0.0761882 0.043118 0.029855 0.0324911 0.0343831 0.0393388
17 A 3.52528 0.369945 0.0300065 0.0530414 0.034327 0.0198669 0.0795389 0.0347814 0.0347578 0.0302559 0.0125463 0.0374908 0.0292447 0.0175452 0.029278 0.012596 0.0586963 0.0219142 0.0381602 0.0401653 0.0158421
18 D 3.41594 0.0342169 0.0173388 0.371546 0.0518371 0.0132935 0.0943143 0.018752 0.0124541 0.0297064 0.007714 0.0273666 0.0512746 0.0175862 0.0233835 0.0245365 0.0111596 0.0231867 0.0507551 0.0288289 0.0907496
19 T 3.85299 0.00549291 0.00618203 0.0131305 0.0418352 0.0167181 0.0037987 0.0539861 0.0446502 0.0697477 0.139039 0.0444301 0.0611927 0.0032087 0.130606 0.0788609 0.0870511 0.0819078 0.0593957 0.0117035 0.0470639
20 I 3.38287 0.0123848 0.0140195 0.0317139 0.0266369 0.0174381 0.00988128 0.0127749 0.368715 0.125947 0.0755738 0.0532448 0.0205853 0.0251933 0.0387396 0.0131586 0.0188142 0.0355951 0.0599945 0.0161811 0.0234094
21 C 3.02206 0.0159248 0.473179 0.123256 0.0122192 0.0325949 0.0104141 0.0129937 0.0109323 0.0314234 0.0187776 0.0259604 0.016289 0.0241264 0.0182984 0.0218629 0.0195429 0.0129589 0.0323804 0.0645172 0.0223482
22 I 3.33271 0.0271247 0.0224104 0.0654953 0.020702 0.0161584 0.00872949 0.0247537 0.397645 0.0311075 0.0791205 0.0278448 0.0290447 0.00740347 0.0169283 0.0107634 0.0205962 0.0245973 0.0839168 0.0204988 0.0651584
23 G 3.01188 0.0204161 0.0311455 0.0313107 0.0192833 0.0128861 0.470028 0.0192254 0.0132399 0.0193115 0.0169779 0.0232132 0.0185041 0.030351 0.0184882 0.0196503 0.149522 0.00926432 0.0324812 0.026993 0.0177086
24 Y 3.45191 0.015587 0.0333902 0.0153299 0.0204016 0.0982346 0.00399787 0.0286795 0.0231608 0.0329974 0.00852856 0.0465845 0.0114607 0.00449599 0.0617848 0.0107049 0.028343 0.126658 0.0471142 0.0595318 0.323015
25 H 3.73461 0.0713345 0.0273764 0.016521 0.0126795 0.00813484 0.0125477 0.242704 0.0427305 0.0634229 0.123658 0.0378074 0.0272031 0.0128862 0.0819175 0.0113556 0.0306007 0.0532318 0.0675703 0.014465 0.0418538
26 A 3.33515 0.328863 0.0596333 0.00907481 0.0277338 0.0142542 0.0142817 0.0122652 0.0145852 0.0112092 0.00682162 0.025355 0.0742967 0.00707099 0.0171101 0.00672638 0.0924573 0.0255305 0.118194 0.0184989 0.116038
27 N 2.98536 0.028688 0.0137828 0.0431293 0.0143626 0.0515617 0.0152821 0.0443325 0.0299348 0.0487078 0.00965946 0.0198371 0.506552 0.00840457 0.0136947 0.0393899 0.0448092 0.0179816 0.00732278 0.020944 0.0216224
28 N 3.01594 0.11264 0.0113395 0.0738677 0.026394 0.0194307 0.0194553 0.0115002 0.0122542 0.02745 0.00967399 0.0232957 0.456923 0.00758527 0.0176147 0.0101313 0.0259971 0.0150616 0.0139863 0.0874121 0.0179884
29 S 3.41466 0.100725 0.0471724 0.00690555 0.0492099 0.0129438 0.0295321 0.0296136 0.0099776 0.0416188 0.0093091 0.0229863 0.0844765 0.0140289 0.024322 0.0125712 0.359418 0.0767803 0.0215336 0.0293394 0.0175367
30 T 3.24601 0.0156873 0.0137045 0.014533 0.0222816 0.0156372 0.0186338 0.0499273 0.0185825 0.0175645 0.0100716 0.0292125 0.10917 0.0346438 0.0165132 0.00953229 0.0761962 0.379115 0.0102246 0.126665 0.0121041
31 D 3.48627 0.0292337 0.0127937 0.316146 0.0822173 0.0193399 0.0174333 0.0476253 0.0194601 0.0295735 0.0119321 0.0169653 0.0322769 0.00670972 0.109737 0.00907974 0.00752805 0.106253 0.0648039 0.0243662 0.0365263
32 T 3.58628 0.0263232 0.0242734 0.0127615 0.175264 0.0113338 0.0204195 0.015902 0.0315985 0.0153614 0.0697651 0.0601566 0.0299111 0.0157217 0.0290458 0.0750636 0.0417385 0.271686 0.0432835 0.021249 0.00914131
33 V 3.24365 0.0282537 0.0258786 0.0866031 0.0180964 0.0251528 0.0196282 0.0134343 0.104491 0.0570029 0.0703843 0.0219497 0.0111758 0.00689935 0.0209028 0.0102019 0.0297045 0.0115783 0.405284 0.0168143 0.0165647
34 D 3.22774 0.0179853 0.0163725 0.454879 0.0523268 0.0326922 0.0428181 0.0227837 0.014966 0.0135711 0.017307 0.0385445 0.0545734 0.0313247 0.0187116 0.0165252 0.0129276 0.0308429 0.0376023 0.0255649 0.0476809
35 T 3.04033 0.0281283 0.0196842 0.0192127 0.0172402 0.0187382 0.0129121 0.0297166 0.0319317 0.0399582 0.01421 0.0291573 0.0399611 0.0146752 0.0335984 0.0154092 0.0862216 0.494626 0.0150128 0.0168598 0.0227454
36 I 3.53459 0.0415182 0.038914 0.0119172 0.0133292 0.0411066 0.0154442 0.0121277 0.318523 0.0252688 0.0723673 0.130596 0.0143086 0.036331 0.0249846 0.0133688 0.0164595 0.0811264 0.0326814 0.0179822 0.0416447
37 L 3.63662 0.020227 0.0450755 0.0665022 0.0195692 0.0350775 0.00825609 0.00620332 0.0317141 0.0189868 0.0798994 0.0215927 0.0160461 0.0108274 0.0609609 0.124205 0.221376 0.15494 0.00577821 0.0184352 0.0343268
38 E 3.51679 0.117562 0.011817 0.0383052 0.301161 0.0217696 0.0286952 0.0264467 0.016637 0.0261018 0.00719344 0.0204419 0.0410066 0.00569417 0.140767 0.0344888 0.0578666 0.020357 0.0192639 0.0465114 0.0179131
39 K 3.4201 0.0278165 0.0271283 0.0167442 0.0372299 0.0143984 0.0682049 0.0273166 0.0136674 0.27274 0.0097381 0.0446087 0.0357478 0.0202072 0.0145551 0.245372 0.0117884 0.0555857 0.0147987 0.0225346 0.0198168
40 N 3.44962 0.0347643 0.0191514 0.0354324 0.0580336 0.0192591 0.0514639 0.0352471 0.013383 0.0726994 0.0095988 0.0301491 0.390378 0.0148426 0.0385851 0.0328666 0.0487488 0.0229812 0.0188623 0.0234161 0.0301377
41 V 3.45797 0.033392 0.0398025 0.0186865 0.0337997 0.0233795 0.0353046 0.0209269 0.116692 0.0211408 0.0358619 0.0460183 0.0467994 0.0146742 0.0355853 0.013516 0.00932194 0.0206288 0.371619 0.0437045 0.0191457
42 A 4.04532 0.0954887 0.102883 0.0247833 0.0275649 0.0678026 0.0355833 0.029507 0.0505516 0.0809548 0.0161979 0.0297534 0.0115998 0.120341 0.0241587 0.0463211 0.0250552 0.0397207 0.102839 0.0402949 0.0286
43 V 3.98246 0.068354 0.0391181 0.0363532 0.0440996 0.0321808 0.029158 0.0650324 0.0688891 0.0444902 0.011715 0.0537855 0.045037 0.0349346 0.0427404 0.0203014 0.0262172 0.0292213 0.225743 0.0410515 0.0415771
44 T 3.23042 0.0283159 0.0139778 0.0410317 0.0267136 0.0468742 0.0169467 0.0229789 0.0332692 0.0489235 0.0261566 0.0289238 0.0287965 0.00676585 0.024528 0.0146567 0.031011 0.459476 0.0417123 0.0354714 0.0234702
45 H 3.51771 0.0594289 0.0188625 0.0550815 0.0261431 0.0679505 0.0249863 0.332971 0.0109967 0.0113205 0.0220871 0.053594 0.0317209 0.0167112 0.0540156 0.0165962 0.117967 0.0120229 0.00935007 0.0275667 0.0306268
46 S 3.63386 0.0421327 0.0265601 0.0246559 0.0174495 0.0589654 0.0139281 0.066366 0.0240889 0.03432 0.0531578 0.03639 0.0373373 0.0225485 0.0245183 0.0140077 0.323942 0.0335174 0.0182467 0.101872 0.0259959
47 V 3.76598 0.0298049 0.0197908 0.0150829 0.0151215 0.0911078 0.0139168 0.0215139 0.0829244 0.0791315 0.0516746 0.048342 0.00854061 0.0050506 0.063867 0.0366787 0.015095 0.0418904 0.209487 0.0209922 0.129987
48 N 3.36673 0.00860164 0.0141673 0.0606506 0.0580648 0.0238278 0.0151709 0.0108955 0.0118054 0.0315881 0.00916934 0.0247074 0.363211 0.0344731 0.021888 0.0217699 0.112919 0.0992017 0.0161282 0.0466106 0.0151496
49 L 3.07664 0.00855513 0.0269681 0.0198782 0.0278668 0.088249 0.00974818 0.0207693 0.0594584 0.019005 0.479003 0.0320076 0.0155684 0.0398202 0.0366434 0.0185307 0.0144572 0.0168316 0.0175361 0.0227382 0.0263658
50 L 2.99923 0.025502 0.0252284 0.0812425 0.0143116 0.029492 0.0165095 0.0160112 0.0233395 0.0222055 0.503787 0.0380361 0.0114492 0.0222782 0.0196439 0.0103277 0.0300855 0.00954622 0.0487073 0.0261108 0.0261858
51 E 3.62734 0.172996 0.0758744 0.0465413 0.170217 0.0255269 0.0167369 0.0153761 0.0667227 0.0275512 0.0311855 0.0130892 0.00761005 0.00259514 0.0352635 0.0134085 0.00900934 0.0761102 0.158744 0.0122363 0.0232058
52 D 3.92034 0.103116 0.0127059 0.159316 0.0591304 0.00810267 0.0589165 0.0631243 0.0198988 0.0369625 0.0293274 0.0354842 0.0651782 0.005692 0.0127171 0.0180472 0.10369 0.080255 0.0520622 0.0189558 0.0573182
53 S 4.02869 0.0847405 0.00895229 0.0198786 0.160526 0.0438092 0.0711646 0.0506153 0.0276279 0.0404783 0.0403394 0.0594905 0.0445162 0.00182715 0.0677735 0.0474287 0.0695517 0.0627625 0.0485605 0.0221143 0.0278431
54 H 3.59127 0.0675999 0.0167858 0.0176173 0.0179247 0.01056 0.0138991 0.295544 0.0266688 0.0168767 0.00617788 0.0475413 0.0242796 0.0428042 0.0400878 0.0381109 0.0462181 0.133226 0.0259604 0.0226419 0.0894753
55 N 3.31025 0.0133387 0.014462 0.0408947 0.0246459 0.114167 0.0248236 0.0224782 0.0253283 0.0496465 0.00957354 0.0312605 0.393626 0.00990592 0.029794 0.0107543 0.0700462 0.0652095 0.0140012 0.0224488 0.0135958
56 G 3.75692 0.0425047 0.016486 0.033515 0.0621855 0.0339474 0.258864 0.0682704 0.0529112 0.0260279 0.00520132 0.128443 0.0335556 0.00965816 0.0377501 0.0318071 0.0557128 0.0305991 0.0142039 0.030534 0.0278226
57 K 3.78338 0.119035 0.0188072 0.0140707 0.00639967 0.14636 0.0207326 0.0664968 0.00901919 0.152 0.0369041 0.0701128 0.0219193 0.00731171 0.0776661 0.0612067 0.00544651 0.0089231 0.0564275 0.05552 0.0456406
58 L 3.24151 0.0108205 0.0243121 0.0131666 0.038727 0.0256628 0.0113581 0.0286649 0.0892456 0.0220028 0.444484 0.0390288 0.032329 0.0297337 0.0267372 0.0296856 0.0189716 0.0153974 0.0212158 0.0445491 0.0339081
59 C 3.10982 0.0130706 0.473965 0.0264914 0.0373008 0.0357983 0.0259571 0.0150363 0.0229024 0.0131986 0.019836 0.0450666 0.0270916 0.0120967 0.0747774 0.0164221 0.0159979 0.0107505 0.0211847 0.0292284 0.0638279
60 K 3.80154 0.053449 0.00860797 0.0224825 0.0177383 0.0651861 0.005826 0.0695402 0.00554874 0.119726 0.0525103 0.032406 0.100107 0.00239099 0.037488 0.135962 0.0788701 0.0503148 0.00264442 0.0206214 0.11858
61 L 3.05298 0.00625742 0.00950027 0.0108017 0.0233554 0.0236905 0.0129254 0.00784207 0.219929 0.0102994 0.333238 0.0535175 0.0166674 0.0130384 0.00844091 0.00751356 0.0131539 0.0143924 0.148964 0.0137038 0.052769
62 K 3.77086 0.0455638 0.00618128 0.0805374 0.0554812 0.0462432 0.0423943 0.168259 0.0037989 0.107141 0.0122802 0.0256849 0.131744 0.00281923 0.0682118 0.0437247 0.0234071 0.00878776 0.00417125 0.0422585 0.0813103
63 G 3.44128 0.0126581 0.0176623 0.0472424 0.0350801 0.0266928 0.35784 0.117827 0.013073 0.0296511 0.00847286 0.0267057 0.0716941 0.0105619 0.032267 0.0311085 0.0736376 0.0217113 0.0252864 0.0236639 0.0171648
64 I 3.88868 0.0285478 0.0148287 0.0241927 0.0404078 0.0205441 0.0247329 0.0848836 0.14308 0.0877563 0.0308702 0.0479229 0.0657579 0.00390815 0.064351 0.127251 0.019889 0.0324687 0.113024 0.014612 0.0109701
65 A 4.01352 0.0914025 0.00652857 0.0388223 0.163977 0.0190277 0.0440485 0.0559374 0.00918252 0.0857337 0.0443482 0.0629902 0.062618 0.0554256 0.0577901 0.04402 0.0339833 0.0421873 0.0165001 0.0163986 0.0490777
66 P 3.01686 0.116111 0.022983 0.0228561 0.0209292 0.0214881 0.0311521 0.0327876 0.0200372 0.0225149 0.0172346 0.038141 0.0165076 0.488297 0.0141887 0.0111439 0.01989 0.0160393 0.0146495 0.0309867 0.0220638
67 L 3.3301 0.00991655 0.0230084 0.0147241 0.0157508 0.0440394 0.00844597 0.0354821 0.078445 0.0242263 0.415249 0.0440776 0.0272978 0.0243751 0.0221389 0.0287789 0.0159938 0.0274339 0.0722007 0.0406505 0.0277652
68 Q 4.06467 0.0469621 0.0107417 0.124541 0.0939096 0.0336579 0.0228951 0.024994 0.0770888 0.0184568 0.069078 0.0955383 0.0135268 0.024886 0.0675435 0.0555573 0.0331965 0.0447575 0.0695452 0.0287803 0.0443431
69 L 3.01032 0.00894792 0.0149418 0.0266641 0.0392513 0.0451992 0.0390758 0.0136299 0.0474234 0.011298 0.503207 0.0339996 0.0245932 0.00984262 0.0111294 0.0489235 0.0420979 0.0157613 0.0231948 0.0272732 0.0135469
70 G 3.93844 0.0350413 0.0116796 0.066096 0.0767804 0.0354026 0.162239 0.0890064 0.00781649 0.0741876 0.0606239 0.0485319 0.0502111 0.0141162 0.0913073 0.0752741 0.0357169 0.0234292 0.00967675 0.00962966 0.0232335
71 K 3.95694 0.0659298 0.00965124 0.0143047 0.047963 0.0228226 0.0900379 0.0178572 0.0400392 0.0600395 0.0289138 0.0439838 0.0301967 0.126923 0.0391184 0.0430677 0.0411767 0.180696 0.0198864 0.0355145 0.0418777
72 C 2.74964 0.017877 0.551085 0.0145159 0.0167978 0.0357828 0.0117151 0.0150538 0.0183977 0.0223103 0.0158031 0.102658 0.01598 0.00901432 0.0195185 0.0287272 0.013466 0.00959114 0.0292364 0.0218663 0.0306033
73 N 3.62368 0.0480666 0.026792 0.0733779 0.0456473 0.00785031 0.0833616 0.0261279 0.00544522 0.0310213 0.00596925 0.0414416 0.188597 0.00582035 0.0663247 0.0237733 0.164978 0.129362 0.00484798 0.0120175 0.00917909
74 I 3.13681 0.00616334 0.0235848 0.00547663 0.00708002 0.0936122 0.00638692 0.00923426 0.256321 0.00749112 0.202259 0.0757432 0.00912069 0.0545213 0.0139302 0.00641947 0.00368726 0.0197818 0.179342 0.014297 0.00554816
75 T 3.83709 0.0461146 0.0467599 0.00384824 0.0160161 0.0153867 0.0277025 0.0297207 0.139596 0.0251436 0.100179 0.0486992 0.0337687 0.0604609 0.0257676 0.0195929 0.0368766 0.158745 0.131299 0.0119833 0.0223405
76 G 2.82896 0.105223 0.018156 0.0198882 0.039953 0.0153194 0.530117 0.0140358 0.0100761 0.0292475 0.0140887 0.0319351 0.0163198 0.0085207 0.0180827 0.022876 0.0170113 0.0110708 0.0389059 0.0252653 0.0139086
77 W 2.86234 0.0113037 0.0419097 0.0183944 0.0237414 0.0205892 0.0377028 0.0192248 0.0255899 0.027702 0.038727 0.022579 0.0275383 0.00803129 0.0245789 0.015594 0.0129466 0.0136416 0.0379234 0.547531 0.0247511
78 L 3.21684 0.0149303 0.0120811 0.0266865 0.0147445 0.0350618 0.0180085 0.0225102 0.0280201 0.0130202 0.411092 0.0674426 0.0178646 0.0469801 0.0119153 0.0176211 0.107696 0.0100945 0.0932648 0.0187209 0.0122439
79 L 3.17186 0.0253748 0.0134074 0.0100848 0.0138231 0.0214299 0.00581125 0.00886876 0.128478 0.00958947 0.424797 0.0458685 0.0294562 0.0646326 0.0132665 0.0397718 0.0138249 0.0325184 0.0303348 0.0353449 0.0333173
80 G 2.50358 0.0699939 0.0145644 0.0105862 0.0248295 0.0111317 0.610986 0.0126289 0.00861568 0.0213493 0.00676589 0.0241859 0.0156938 0.0140994 0.0227574 0.0249111 0.0102405 0.0110877 0.0474851 0.0239087 0.0141785
81 N 3.06164 0.0414349 0.0143809 0.0407761 0.0176716 0.00886938 0.0108573 0.17299 0.0282263 0.0300799 0.012017 0.0132092 0.412579 0.00301081 0.0174301 0.0159337 0.0886403 0.0317429 0.0145364 0.0142877 0.0113272
82 P 2.79263 0.0163442 0.0226833 0.0261076 0.0302697 0.0118061 0.0126605 0.142196 0.0121873 0.0175056 0.0295318 0.0206683 0.0123391 0.522284 0.0145588 0.0130731 0.0235954 0.0254762 0.0177305 0.0159584 0.0130245
83 E 3.90761 0.102878 0.0240699 0.0583667 0.180963 0.0284811 0.0582861 0.0197507 0.0223475 0.0254426 0.0445931 0.0486989 0.089633 0.0020964 0.0442078 0.00598544 0.0369403 0.0421265 0.0245888 0.0371414 0.103403
84 C 2.77733 0.0132286 0.562496 0.0194778 0.0189923 0.0372255 0.028507 0.0134772 0.0154153 0.0185388 0.0052121 0.0274264 0.0269296 0.0132342 0.0177926 0.0352045 0.019151 0.0164495 0.0259645 0.0574254 0.0278515
85 D 3.14757 0.0276742 0.0267525 0.406945 0.18087 0.0134469 0.0280488 0.021044 0.0108584 0.00848168 0.0256343 0.0230757 0.034404 0.0101872 0.0392878 0.00701002 0.017715 0.0479704 0.0172696 0.015771 0.0375538
86 S 4.13312 0.0539958 0.0119298 0.0990241 0.0678662 0.0402967 0.0289878 0.0816135 0.0672414 0.0137448 0.0837526 0.042433 0.0355614 0.0358561 0.0490395 0.0243786 0.0582793 0.0343548 0.048039 0.0248086 0.098796
87 L 3.18596 0.0321944 0.0215701 0.0378097 0.0148714 0.0147638 0.0110814 0.0223144 0.15698 0.0127802 0.418563 0.0511296 0.0109739 0.0228014 0.0301236 0.0281581 0.0146299 0.0285548 0.0298996 0.0225971 0.0182024
88 L 3.85883 0.0423169 0.0073374 0.0185733 0.081301 0.0361111 0.0216526 0.0312637 0.132991 0.0414491 0.1501 0.107353 0.0182989 0.00931771 0.0662873 0.00488452 0.0298782 0.0260755 0.0428918 0.105453 0.0264639
89 P 4.11316 0.0434982 0.00191187 0.0895997 0.0611401 0.0909727 0.0745158 0.045505 0.0690425 0.02803 0.0981055 0.0477127 0.0458763 0.0575913 0.0174888 0.0207019 0.0385244 0.0453863 0.041118 0.0192043 0.0640747
90 A 4.13303 0.0622972 0.0112218 0.0458556 0.0652898 0.0877574 0.0254986 0.0534639 0.10948 0.0507932 0.0566387 0.0714448 0.0318565 0.0258133 0.0470529 0.0219142 0.0495498 0.0923115 0.0377699 0.01482 0.0391709
91 R 4.11815 0.0329789 0.0110457 0.0238658 0.0874432 0.0297907 0.0395759 0.0944504 0.0482581 0.0458312 0.0533287 0.064715 0.0987248 0.00924722 0.0460402 0.0889155 0.0407766 0.046049 0.0681054 0.0198153 0.0510429
92 S 4.1402 0.0231981 0.00635958 0.0664095 0.0573483 0.0462323 0.0436964 0.0593974 0.0554358 0.030232 0.0289623 0.108742 0.0465228 0.0440422 0.102618 0.0226495 0.0737219 0.0590417 0.0384033 0.0260476 0.0609393
93 W 3.31547 0.0110793 0.0857779 0.0632271 0.0232815 0.18452 0.0171897 0.0156341 0.020495 0.0365731 0.0484472 0.0216713 0.0200657 0.0119165 0.0216675 0.0205578 0.011038 0.0105325 0.013396 0.341672 0.0212573
94 S 3.05925 0.101149 0.0236727 0.0227262 0.0194769 0.0294464 0.168874 0.0150453 0.00890941 0.00919113 0.00712448 0.0196019 0.0101986 0.0265793 0.0246941 0.007809 0.412506 0.0146939 0.00914279 0.0441861 0.0249728
95 Y 2.55091 0.0108506 0.0369502 0.0261475 0.0102569 0.0427299 0.0161567 0.0315451 0.00770868 0.0193562 0.0115524 0.0193045 0.0233385 0.0121204 0.0246413 0.0161066 0.0282183 0.0182042 0.0123808 0.019276 0.613155
96 I 2.98979 0.00801311 0.0378846 0.013404 0.0118123 0.0306217 0.00949902 0.0159069 0.438385 0.0103159 0.0751398 0.0240812 0.0275056 0.00763881 0.0203112 0.00918812 0.0228375 0.0230872 0.174191 0.0281971 0.0119801
97 V 3.00428 0.0741527 0.0230034 0.0252108 0.030724 0.0107089 0.0116303 0.0307379 0.195633 0.0127421 0.026866 0.0255196 0.0144223 0.0088516 0.0162059 0.00584914 0.00891237 0.020346 0.421891 0.0238843 0.0127104
98 E 3.23359 0.0115733 0.0158523 0.0445048 0.42122 0.0351681 0.0315633 0.0121137 0.0823025 0.0234534 0.0282256 0.0276496 0.0125964 0.0133538 0.0833506 0.00864942 0.0189526 0.019719 0.075547 0.0188446 0.0153604
99 T 3.96668 0.102505 0.00861316 0.0770471 0.0891992 0.00997299 0.0251231 0.0472577 0.0183966 0.0279471 0.052726 0.00815282 0.0270065 0.0294271 0.147836 0.0654877 0.0846951 0.0739697 0.0458659 0.0358041 0.0229673
100 P 4.17779 0.0787433 0.0038414 0.0497595 0.0575677 0.0339795 0.0637796 0.0777794 0.0527926 0.0270717 0.0414983 0.0518223 0.0307862 0.0927559 0.0628617 0.0345185 0.0327144 0.0310209 0.0596596 0.075032 0.0420162
101 N 3.92865 0.0412185 0.0264129 0.183157 0.0426653 0.0936719 0.11083 0.0236558 0.036086 0.025461 0.0537656 0.029778 0.103371 0.00771821 0.0332016 0.0562945 0.045852 0.0215828 0.0236861 0.0193649 0.0222265
102 S 3.67519 0.0574085 0.0334781 0.0102128 0.0163023 0.0220962 0.0983134 0.00753615 0.00884221 0.00421333 0.00290101 0.0156033 0.100886 0.104898 0.164768 0.0077296 0.125719 0.0893101 0.0834807 0.0188201 0.0274823
103 E 4.14454 0.0403062 0.0281815 0.062191 0.133026 0.0252477 0.0360987 0.0570382 0.0905844 0.0311705 0.0388334 0.0368766 0.053122 0.0615055 0.0737389 0.0256794 0.0309261 0.0541177 0.0711892 0.0261238 0.024044
104 N 3.96251 0.0365584 0.0376535 0.0164138 0.112324 0.10082 0.0109612 0.143811 0.052588 0.0255768 0.042441 0.0220299 0.0667771 0.00285842 0.0516672 0.0160792 0.0327348 0.0223278 0.0543995 0.0855248 0.0664548
105 G 3.22776 0.0747756 0.0187013 0.030891 0.0341144 0.0208549 0.441325 0.0288923 0.00753282 0.046959 0.0065848 0.0256494 0.02992 0.0185396 0.0122768 0.0305597 0.0686362 0.0107013 0.0273201 0.0352066 0.0305592
106 A 3.75167 0.148834 0.0400978 0.0146397 0.0756889 0.0447757 0.0118017 0.0136273 0.0162338 0.0093641 0.0883999 0.023495 0.0304403 0.168845 0.0429536 0.00350806 0.0771512 0.0219596 0.124861 0.0161161 0.0272076
107 C 2.59424 0.0180811 0.594649 0.0147801 0.0137924 0.0209419 0.0107327 0.0158027 0.016883 0.0222871 0.00829759 0.0589903 0.0167447 0.0105877 0.0133515 0.0164222 0.025717 0.016042 0.0102118 0.0513635 0.0443217
108 Y 2.93125 0.0207434 0.0237518 0.0176877 0.0134071 0.0755637 0.0148441 0.0286909 0.0254144 0.013109 0.0199192 0.0340077 0.0259083 0.012189 0.0201979 0.011773 0.0165545 0.0252172 0.0280485 0.0506351 0.522338
109 P 2.76643 0.0193001 0.0158387 0.0164053 0.0233571 0.0133344 0.0118341 0.0217657 0.011971 0.0137366 0.0441837 0.0199455 0.015121 0.563007 0.0234561 0.0149313 0.0185903 0.0236325 0.05878 0.0471795 0.0236304
110 G 2.86733 0.0136939 0.03316 0.0159253 0.0655545 0.0281132 0.532253 0.0106304 0.0132313 0.0189475 0.00557469 0.0523746 0.0137765 0.0142672 0.0144718 0.0317786 0.0163141 0.0154356 0.0376985 0.0408404 0.0259595
111 D 4.11522 0.0805123 0.0212675 0.143177 0.0962232 0.024194 0.0546736 0.0269505 0.0403049 0.0303976 0.0530754 0.0341839 0.0599361 0.062679 0.0350492 0.0220668 0.0475723 0.0459077 0.0550928 0.0195849 0.0471513
112 L 3.29479 0.00467961 0.0130555 0.0130284 0.00960221 0.0788116 0.00432074 0.0288806 0.182989 0.00831716 0.270676 0.0712205 0.0122781 0.00887712 0.0114981 0.00721508 0.0090345 0.0483152 0.109159 0.100153 0.0078872
113 I 4.12482 0.118301 0.0432657 0.0408015 0.0256209 0.058007 0.0529788 0.0858981 0.0576835 0.0350838 0.0408186 0.0525338 0.0514794 0.0021106 0.0597291 0.022198 0.0822313 0.0700223 0.0238489 0.0267993 0.0505889
114 D 3.63546 0.118178 0.0138707 0.233779 0.0931282 0.0250182 0.0180794 0.0720164 0.00441833 0.00849417 0.0731607 0.0553828 0.0628746 0.00919456 0.071607 0.00559829 0.0678296 0.00770372 0.00464485 0.0237793 0.0312422
115 Y 3.84265 0.0461083 0.0219796 0.0146149 0.0100188 0.0467521 0.0355886 0.020486 0.133838 0.0098038 0.0805157 0.056997 0.0284777 0.0364403 0.0476256 0.0133761 0.107113 0.0515548 0.0289403 0.0176912 0.192078
116 E 3.43628 0.0995047 0.0216174 0.0220988 0.304488 0.0382789 0.0505828 0.0465023 0.00680052 0.0228145 0.0102606 0.0248239 0.00760495 0.0989744 0.14541 0.00615785 0.0194913 0.00725094 0.0221893 0.0199887 0.0251613
117 E 2.99866 0.0199912 0.013714 0.0321377 0.507886 0.0243917 0.0244098 0.0224754 0.0341942 0.0526391 0.00762649 0.0414759 0.0249076 0.0205994 0.021812 0.010253 0.0161971 0.0492918 0.013251 0.0495504 0.013196
118 L 2.64097 0.012861 0.0156919 0.0253872 0.0130146 0.0330326 0.00902741 0.00844959 0.0552558 0.0130905 0.582355 0.0547507 0.0137174 0.0235314 0.0408136 0.00925574 0.00639765 0.0126255 0.0251031 0.0220054 0.0236333
119 R 3.63075 0.013157 0.0285406 0.00659562 0.0113339 0.0897391 0.0109629 0.11541 0.0571583 0.0573368 0.0319058 0.0266633 0.020849 0.00567782 0.0101668 0.230541 0.0108833 0.0369408 0.0393384 0.0503974 0.146402
120 E 3.13093 0.0272874 0.0233116 0.0385513 0.474363 0.0267647 0.0230213 0.0295755 0.0155808 0.0815694 0.0136282 0.0356879 0.0307771 0.00691787 0.0239344 0.0217172 0.0291078 0.0130428 0.0141314 0.0396367 0.0313942
121 Q 3.50303 0.0251429 0.0213675 0.0216236 0.0226854 0.0259608 0.0127201 0.117568 0.0205459 0.0316179 0.0218632 0.0285572 0.0249768 0.00609484 0.34543 0.0886303 0.0426229 0.0400874 0.019056 0.0359382 0.0475117
122 L 3.02109 0.0155856 0.0140154 0.0226269 0.0157083 0.0347664 0.00497298 0.0193648 0.166838 0.0180872 0.438547 0.0397187 0.0115774 0.0098784 0.0200985 0.00761506 0.0582478 0.01262 0.0486598 0.0275471 0.0135238
123 S 4.05499 0.0531365 0.0588233 0.0141441 0.03946 0.0641358 0.141714 0.0392234 0.0477997 0.0260568 0.0303349 0.0471183 0.0666691 0.00617916 0.0500365 0.0309098 0.111256 0.084083 0.0325878 0.01694 0.0393916
124 S 4.02344 0.0857467 0.0141829 0.0433179 0.0768232 0.0469635 0.0839955 0.0190283 0.0525391 0.00992176 0.058858 0.0469074 0.0181856 0.00893991 0.089242 0.0365327 0.1391 0.0420848 0.0585154 0.0154895 0.0536262
125 V 3.40633 0.126398 0.0473955 0.00792253 0.0102858 0.041328 0.00759045 0.00764172 0.184506 0.00977985 0.0507295 0.0407572 0.00943702 0.00363825 0.00755806 0.0046126 0.0453583 0.180514 0.179674 0.0189754 0.0158971
126 S 4.11512 0.0316268 0.00977144 0.0669899 0.0586187 0.0567508 0.045242 0.0143341 0.0899049 0.0450432 0.092054 0.0297931 0.0328751 0.0105314 0.0625309 0.0551023 0.0820816 0.0955856 0.0488826 0.024084 0.0481977
127 S 4.04202 0.0549492 0.0109462 0.0825804 0.0720034 0.0403346 0.0466536 0.0263064 0.0102181 0.08118 0.0517056 0.0295497 0.0305788 0.00862322 0.133522 0.059855 0.0945963 0.0611394 0.0504705 0.0154355 0.0393514
128 L 3.70615 0.119892 0.0130453 0.0099243 0.00684103 0.0562444 0.0283086 0.0278187 0.0961901 0.0146261 0.167705 0.130422 0.00456441 0.00581863 0.0167393 0.00372234 0.039112 0.0751566 0.0622772 0.0903117 0.0312796
129 E 3.65229 0.0296851 0.0112263 0.0990873 0.290409 0.0112286 0.0134469 0.0707709 0.0341924 0.0439939 0.0231459 0.0766415 0.0263527 0.0116483 0.0201784 0.00982464 0.0564737 0.067746 0.054534 0.0175993 0.0318145
130 R 3.10531 0.0157942 0.0270833 0.0268186 0.0258181 0.0218165 0.0312504 0.0254252 0.036247 0.0865159 0.0129228 0.0382336 0.0201906 0.0318843 0.0193636 0.482349 0.0133571 0.0225032 0.0170411 0.028126 0.0172593
131 F 3.3194 0.0191512 0.0220704 0.0274063 0.0235995 0.423633 0.0255862 0.0230674 0.061441 0.0235867 0.0312289 0.0326663 0.0193414 0.017748 0.0222344 0.0111004 0.0249956 0.0194192 0.0396001 0.0425704 0.0895534
132 E 3.68846 0.0604421 0.0305698 0.041235 0.303947 0.0183962 0.0166194 0.0161944 0.0217023 0.0512847 0.029024 0.0294476 0.0391351 0.111815 0.0472917 0.0127699 0.0275471 0.0371887 0.055404 0.0305551 0.0194315
133 I 3.53664 0.056123 0.0335338 0.0234028 0.0224639 0.0455781 0.0133895 0.0180476 0.308484 0.0261121 0.123477 0.121205 0.031919 0.0113987 0.0154107 0.0129999 0.00984153 0.0198863 0.0422346 0.0361854 0.0283059
134 F 3.06685 0.0220411 0.0364141 0.0337751 0.0189252 0.462179 0.00830485 0.0179107 0.030656 0.0269512 0.023346 0.109548 0.0160497 0.00781259 0.0151735 0.0096268 0.0194571 0.0128721 0.0178803 0.0330358 0.0780417
135 P 3.62905 0.0410831 0.00826568 0.243152 0.0881228 0.0196414 0.0264078 0.0195649 0.00951191 0.078944 0.00679604 0.00977843 0.0873328 0.140719 0.0521588 0.0256047 0.0701688 0.023962 0.0170422 0.0124648 0.0192793
136 K 4.11108 0.0604728 0.0187866 0.0493303 0.055261 0.127415 0.0373035 0.0200793 0.0180977 0.0950291 0.0715916 0.0309062 0.0112489 0.0395761 0.0417202 0.0284928 0.0544664 0.0519853 0.0737993 0.0430797 0.0713587
137 E 3.84188 0.118009 0.00287408 0.118979 0.163038 0.0239541 0.0505977 0.0385193 0.0312309 0.00955818 0.0343183 0.0407117 0.094563 0.0195676 0.0220342 0.00307258 0.0776902 0.0644254 0.0417515 0.0248098 0.0202951
138 S 4.05577 0.063044 0.00588594 0.02586 0.0567525 0.0330141 0.10679 0.0299603 0.076513 0.0154261 0.0564233 0.0538523 0.146872 0.0219288 0.0443835 0.0259708 0.0671216 0.0364693 0.0343451 0.0386509 0.0607358
139 S 3.6717 0.223664 0.0129719 0.00543398 0.00513273 0.036821 0.0386761 0.0326297 0.0230344 0.0221802 0.0115312 0.0465839 0.0346762 0.00260732 0.0653347 0.0161444 0.0856945 0.0953053 0.0654812 0.147715 0.0283812
140 W 2.79311 0.0113334 0.0345837 0.00994303 0.0117984 0.164586 0.0192645 0.0265356 0.00869571 0.00984812 0.0172659 0.0463913 0.00861063 0.00434234 0.0102166 0.00951459 0.00538169 0.0102899 0.0136894 0.457522 0.120188
141 P 3.91816 0.0305093 0.0331426 0.0248433 0.0862906 0.0259758 0.0428233 0.00998969 0.0405116 0.0192824 0.0352788 0.0842178 0.0318424 0.195663 0.112119 0.0381339 0.0602091 0.0613188 0.0413193 0.0107777 0.0157515
142 N 2.73789 0.00846272 0.0200056 0.0259212 0.0261444 0.00914291 0.0178616 0.044056 0.0213327 0.0252856 0.0247581 0.0152256 0.574086 0.0206592 0.0406395 0.0145025 0.0299352 0.0113133 0.0125219 0.0267751 0.0313702
143 H 3.49812 0.017544 0.00548427 0.0121942 0.0119223 0.0969762 0.00291613 0.180182 0.0179387 0.00566122 0.0233585 0.0422229 0.0734733 0.00367493 0.0380665 0.0122981 0.0804205 0.0776242 0.0429494 0.019183 0.235908
144 T 3.10824 0.0249103 0.0116224 0.0370255 0.0238909 0.0168358 0.222131 0.0129095 0.0350697 0.1136 0.0103799 0.0174979 0.0106841 0.0146299 0.0166637 0.00772924 0.0412244 0.351526 0.00635671 0.0145541 0.0107576
145 F 3.52425 0.0809063 0.0252339 0.175016 0.276064 0.0903995 0.0234688 0.0187109 0.0231034 0.00743933 0.0166815 0.0340362 0.0416041 0.0042593 0.0274735 0.00755026 0.0323592 0.0159244 0.0211313 0.0525581 0.0260793
146 N 3.98997 0.0632259 0.0103938 0.0688187 0.0759165 0.0698993 0.0464871 0.0625781 0.0173278 0.0181846 0.0196733 0.0385287 0.0712582 0.0278806 0.137839 0.0337239 0.0174549 0.0190269 0.0622415 0.0145139 0.125027
147 G 3.84889 0.0606587 0.0160921 0.0477463 0.0424143 0.0304968 0.284239 0.0466486 0.0421214 0.058782 0.0334016 0.0213547 0.0486181 0.0230902 0.0451452 0.030243 0.0314294 0.0330643 0.0340119 0.0443241 0.0261185
148 V 3.75078 0.0503419 0.0037571 0.0226059 0.0244655 0.0150516 0.0187875 0.0373345 0.179733 0.0549497 0.0251206 0.03306 0.0427271 0.01682 0.0180674 0.0515496 0.105908 0.16872 0.103339 0.0091929 0.0184689
149 T 2.70616 0.0132836 0.0202024 0.0119897 0.0175636 0.00815321 0.011286 0.0287796 0.0274998 0.0166088 0.00632172 0.0246862 0.0212548 0.0140954 0.0138709 0.00695824 0.49426 0.206858 0.0146968 0.0207341 0.0208966
150 V 3.66127 0.195681 0.00723055 0.011028 0.0169333 0.104547 0.0327982 0.0206144 0.0209715 0.00818943 0.0669956 0.0224692 0.0237648 0.00742933 0.113377 0.00423879 0.157554 0.0451069 0.0312252 0.069621 0.0402245
151 S 3.6047 0.193605 0.0377717 0.022296 0.019082 0.0294148 0.0286753 0.0328102 0.0108589 0.0334872 0.119264 0.0484514 0.0250985 0.00969517 0.0219444 0.0232742 0.238211 0.0554035 0.0219357 0.0112945 0.0174264
152 C 3.20233 0.029401 0.468459 0.0258762 0.0279013 0.0371008 0.0382398 0.0180574 0.0106824 0.0297707 0.0198762 0.0205509 0.0136131 0.030566 0.0228684 0.019985 0.0397615 0.0272807 0.0238242 0.040855 0.0553311
153 S 4.09152 0.0263665 0.00958069 0.0165097 0.0782798 0.0269544 0.0721145 0.0374568 0.0765099 0.0402906 0.0410697 0.0219551 0.0998745 0.0946917 0.0775926 0.0407768 0.0344752 0.0884661 0.0482651 0.0136401 0.0551297
154 H 4.03573 0.122494 0.0301243 0.0855584 0.0636908 0.0189073 0.00769216 0.0425101 0.0460163 0.0197884 0.021406 0.0606024 0.0479685 0.00769422 0.0473516 0.0489218 0.0659541 0.122011 0.0753172 0.0364384 0.0295532
155 R 4.08712 0.0566281 0.00430924 0.0114868 0.0551874 0.0299024 0.0565072 0.0628055 0.065745 0.0412622 0.0676717 0.0404692 0.0794628 0.00242779 0.0728076 0.0561131 0.0550113 0.0505637 0.0587602 0.0213818 0.111497
156 G 3.90231 0.102845 0.0161371 0.134757 0.0706435 0.0134232 0.0915555 0.0516969 0.00752438 0.0568317 0.00807208 0.0592262 0.0579064 0.00637025 0.0910898 0.0214191 0.108373 0.0342897 0.0203449 0.022975 0.0245202
157 K 4.04597 0.0325339 0.00641517 0.0678373 0.0914455 0.0218801 0.0874956 0.061152 0.0629338 0.0490944 0.0368373 0.0639032 0.0502308 0.0073507 0.0530039 0.0207867 0.0613012 0.133472 0.044694 0.0111096 0.0365229
158 S 3.90272 0.139865 0.00505293 0.0295691 0.0192155 0.01274 0.0100763 0.0759054 0.0340011 0.0622652 0.106396 0.0660244 0.0176489 0.100121 0.0557537 0.0185396 0.056849 0.106573 0.0156691 0.0138725 0.0538614
159 S 3.75812 0.0907442 0.00855582 0.0793921 0.128091 0.0128346 0.147594 0.0809614 0.00784809 0.0444252 0.0172045 0.0309551 0.0320887 0.00769227 0.0918855 0.0110313 0.106679 0.0693079 0.00682915 0.0160701 0.00981064
160 F 2.88463 0.0216493 0.0253806 0.0237028 0.0146285 0.522284 0.0192737 0.0393674 0.0127814 0.0144852 0.0143028 0.0960958 0.0156997 0.0135789 0.0112822 0.0113843 0.0194728 0.0147023 0.0343366 0.0357121 0.0398798
161 Y 2.81815 0.00806789 0.0242339 0.0330649 0.029444 0.171788 0.00895566 0.0486783 0.0126149 0.00910285 0.0113391 0.0196636 0.0163792 0.0122438 0.0217808 0.00783314 0.011271 0.0217565 0.00948411 0.0356201 0.486678
162 R 3.3641 0.0173687 0.0203411 0.0141486 0.0201858 0.00934871 0.0284319 0.128626 0.00857014 0.152327 0.00610518 0.017299 0.123534 0.00633182 0.0211263 0.271448 0.0886254 0.0271228 0.00716365 0.0146278 0.0172683
163 N 2.65065 0.0109018 0.0204893 0.0423454 0.0165831 0.0125949 0.00803036 0.0397823 0.0278276 0.0486325 0.00462426 0.0193144 0.577221 0.00752643 0.0176002 0.00606946 0.0344079 0.0550271 0.009518 0.0225202 0.018984
164 L 3.05281 0.00515685 0.0234477 0.0125905 0.0113283 0.0507252 0.00951212 0.011862 0.202191 0.0141129 0.360089 0.100471 0.0137248 0.00857194 0.0130827 0.00531486 0.0194296 0.00714692 0.091649 0.0299791 0.00961533
165 L 3.66103 0.0495924 0.0177922 0.0201988 0.0231684 0.0874046 0.0436158 0.0514348 0.0401413 0.0180131 0.266549 0.0298999 0.0421627 0.00794058 0.0230251 0.014502 0.0266813 0.0103486 0.153788 0.0227594 0.0509822
166 W 2.58638 0.0145163 0.0384792 0.0162934 0.0219386 0.0257409 0.0162318 0.0246507 0.0102442 0.0118555 0.0177086 0.0347824 0.0126226 0.0173961 0.015438 0.0582726 0.0222939 0.014625 0.0132199 0.602521 0.0111697
167 L 2.78656 0.0130101 0.0184008 0.00793847 0.0114404 0.00527367 0.00555815 0.00524041 0.213562 0.00913308 0.255093 0.0273349 0.0118714 0.0239896 0.0155242 0.00508994 0.00283729 0.0239641 0.321236 0.0141686 0.00933306
168 T 3.8109 0.0243132 0.0308339 0.0162089 0.0228974 0.0318305 0.0642514 0.0255531 0.0346207 0.0362497 0.0978446 0.0402035 0.0234049 0.00335053 0.0803417 0.0322405 0.0543833 0.229894 0.0299418 0.0121628 0.109474
169 K 3.88829 0.145202 0.031809 0.00298715 0.060642 0.00965455 0.0788553 0.039442 0.020982 0.0804597 0.0358006 0.0508484 0.0286431 0.00628739 0.0755775 0.0625551 0.104979 0.0757767 0.0782339 0.00816305 0.00310023
170 K 4.10477 0.108756 0.0134963 0.0391428 0.0527707 0.0453811 0.0243992 0.0418357 0.0307926 0.0802154 0.0530943 0.0923715 0.0559784 0.00528501 0.0382746 0.0855898 0.0654818 0.0359271 0.0250935 0.0284134 0.0777015
171 G 3.89277 0.0587352 0.00473286 0.0970146 0.0740715 0.0606039 0.0783928 0.0301785 0.0132357 0.0173626 0.0718556 0.0416371 0.142523 0.00475953 0.0935617 0.00572513 0.0868343 0.0538626 0.0162322 0.010276 0.038405
172 D 3.52482 0.0500759 0.00653548 0.155119 0.287931 0.00656007 0.0169303 0.0219777 0.0625322 0.00711523 0.0180809 0.0312139 0.0433815 0.0526975 0.0384005 0.00341017 0.054636 0.0691669 0.0460524 0.00710597 0.0210776
173 S 3.89906 0.0242576 0.00183264 0.132171 0.108129 0.0621057 0.0209503 0.054635 0.0312014 0.00462527 0.0320403 0.0214635 0.0789915 0.0117207 0.0252018 0.0104883 0.0520273 0.080585 0.114191 0.0501438 0.0832392
174 Y 2.96849 0.00840561 0.0253862 0.0507075 0.0189561 0.0904008 0.0105895 0.0259454 0.0132119 0.0108895 0.0079915 0.0343641 0.0312299 0.00772764 0.0136501 0.010054 0.0162126 0.0111658 0.00741989 0.180582 0.425111
175 P 4.20677 0.0730757 0.0193404 0.0577119 0.050588 0.0194712 0.0676862 0.0521054 0.0322595 0.0955562 0.0425343 0.0642937 0.0426469 0.0299283 0.0502226 0.0512764 0.0800097 0.0386336 0.0451703 0.0237181 0.0637717
176 K 4.10621 0.0354131 0.0149809 0.0173789 0.0325865 0.0605188 0.019852 0.131505 0.0448028 0.056873 0.0907118 0.0846479 0.0289835 0.064146 0.0525198 0.0262389 0.0411195 0.0653644 0.0452379 0.0212835 0.0658358
177 L 3.2989 0.145053 0.0153179 0.003961 0.00526438 0.0416781 0.00620587 0.0203333 0.1083 0.00478126 0.104208 0.0567569 0.00674392 0.00252961 0.0057528 0.00379185 0.0394984 0.102885 0.283463 0.0215229 0.0219532
178 T 3.97646 0.142097 0.0103845 0.0237851 0.056895 0.0632099 0.0244844 0.0571603 0.0375614 0.024812 0.103639 0.0229386 0.0284922 0.00294385 0.0228646 0.020234 0.0866251 0.100772 0.0717351 0.0530007 0.046365
179 N 3.96418 0.0666332 0.018386 0.0253939 0.0380662 0.0745702 0.0747274 0.0144286 0.0247494 0.0445347 0.0269535 0.0450754 0.103675 0.0175885 0.0775656 0.0185857 0.158151 0.073603 0.0725542 0.00909338 0.015665
180 S 4.11237 0.0577298 0.0104798 0.0332177 0.114593 0.0677167 0.0303821 0.0249778 0.0269197 0.03656 0.0324818 0.0440906 0.0733642 0.00853046 0.0511498 0.0354375 0.0978632 0.0663322 0.07435 0.0634958 0.0503275
181 Y 2.86954 0.0073697 0.0303066 0.0236149 0.0109466 0.15229 0.00555235 0.0232955 0.00880622 0.0151523 0.00812338 0.0264941 0.0178139 0.0226337 0.0126647 0.00562281 0.00966503 0.00699497 0.0076237 0.232057 0.372972
182 V 4.08022 0.0489757 0.0485726 0.0208552 0.0220584 0.055636 0.00878466 0.0305424 0.0487117 0.034502 0.0429635 0.0782264 0.0366809 0.00939277 0.0811029 0.0409647 0.0338692 0.107361 0.0740482 0.122607 0.0541462
183 N 2.92206 0.0181394 0.0725742 0.0305443 0.0269554 0.0247422 0.00931915 0.0370016 0.0189781 0.0499859 0.00761744 0.0247827 0.519679 0.0133316 0.0150828 0.00850891 0.0396446 0.0253644 0.0108878 0.0262496 0.0206117
184 N 4.05061 0.0268606 0.0169097 0.0757566 0.0617325 0.0135672 0.0480033 0.0236052 0.0305339 0.0662811 0.0668117 0.0528696 0.0669359 0.00225201 0.0667928 0.0295748 0.124828 0.0916679 0.0754227 0.019353 0.0402416
185 K 3.95606 0.0585101 0.0153794 0.0125676 0.0427802 0.0759238 0.0349408 0.0197085 0.0677974 0.135835 0.0780033 0.0933483 0.0451621 0.00612861 0.103732 0.0623191 0.00798981 0.00978744 0.0716675 0.0333721 0.0250459
186 G 3.86885 0.0678666 0.00652289 0.0904833 0.110829 0.0130866 0.136669 0.0364405 0.00765301 0.0558976 0.0528206 0.0257845 0.0145389 0.0357724 0.0153045 0.0921379 0.106036 0.0826815 0.0188917 0.0226779 0.00790622
187 K 3.94118 0.0381309 0.0737645 0.00895869 0.0450704 0.0124403 0.0215965 0.0232468 0.0631924 0.135358 0.0574975 0.0343241 0.0914288 0.00326594 0.0846539 0.0918486 0.0408061 0.084158 0.0703711 0.00964583 0.0102415
188 E 4.03127 0.0295204 0.00902546 0.105041 0.127087 0.0597571 0.0157669 0.0608344 0.0273863 0.0225752 0.0678663 0.0264692 0.0159995 0.105945 0.0773413 0.0316233 0.059391 0.0394909 0.055554 0.0423784 0.0209471
189 V 2.96097 0.0282864 0.0305287 0.0149314 0.0141988 0.0145205 0.0238829 0.012025 0.179535 0.0111198 0.0790792 0.0439611 0.0105551 0.008072 0.0118501 0.00874421 0.00948733 0.0297306 0.438038 0.0173539 0.0140995
190 L 2.81439 0.0334344 0.0141526 0.0141297 0.023482 0.0437255 0.00831255 0.0228534 0.0331007 0.00981004 0.534652 0.0926156 0.0171004 0.0247234 0.024351 0.00964169 0.00836132 0.0118602 0.0422373 0.0193552 0.0121006
191 V 3.06864 0.0270468 0.0338818 0.00807585 0.0204782 0.0270745 0.00893652 0.0135835 0.216915 0.00614926 0.198928 0.0605468 0.00850996 0.00556255 0.0107226 0.0090237 0.00568367 0.00966604 0.291437 0.0184946 0.0192835
192 L 3.30644 0.0210556 0.0122822 0.0103572 0.0116808 0.0717196 0.009208 0.0116224 0.146919 0.0109194 0.324945 0.0839438 0.00981269 0.0235537 0.0300432 0.0113395 0.00692829 0.029852 0.125772 0.0243631 0.0236828
193 W 2.91079 0.0116273 0.0231293 0.014666 0.0161993 0.152203 0.0191844 0.0175301 0.00886563 0.0279388 0.0223999 0.0254817 0.0108703 0.0121616 0.0165962 0.0179973 0.0133947 0.0103988 0.0260259 0.475087 0.078243
194 G 2.59643 0.260109 0.0237333 0.0338791 0.0175735 0.0111772 0.473284 0.011983 0.00871798 0.014007 0.00597833 0.0171103 0.0139932 0.0108691 0.0197143 0.00608137 0.0205407 0.00601238 0.0168931 0.0181711 0.010172
195 V 3.13768 0.0469325 0.0316065 0.0271079 0.010624 0.0478203 0.0131915 0.00791103 0.167517 0.00900829 0.112278 0.0616527 0.00921671 0.00769719 0.0100813 0.00449483 0.00540428 0.0135493 0.368617 0.0273432 0.017948
196 H 2.65139 0.0147694 0.0189627 0.0255825 0.0197126 0.0217623 0.0131367 0.584153 0.0118947 0.0137627 0.0132521 0.0181074 0.035524 0.0111442 0.0393408 0.0667438 0.00977203 0.0131763 0.0100538 0.0313789 0.0277702
197 H 3.88229 0.0606514 0.0274546 0.139392 0.0413503 0.0605999 0.0124248 0.0888926 0.0371726 0.00733688 0.0245355 0.072604 0.160848 0.00234801 0.0617072 0.0114395 0.0561087 0.0162725 0.0215545 0.0461314 0.0511754
198 P 3.66629 0.0522671 0.0401517 0.0291737 0.028187 0.0275167 0.0244873 0.0489431 0.0267156 0.018217 0.0302319 0.0380633 0.0247111 0.338085 0.0307293 0.0172222 0.0663708 0.0227014 0.0611109 0.044833 0.0302814
199 S 3.92462 0.023531 0.033287 0.0284929 0.0674564 0.199766 0.0501902 0.0367919 0.0365415 0.0266518 0.0105562 0.041704 0.0292638 0.0429578 0.032358 0.0282982 0.156479 0.0300652 0.0444225 0.0447622 0.0364246
200 S 3.99104 0.0354127 0.0564694 0.0235085 0.0337729 0.0262152 0.105169 0.0379565 0.0344909 0.0676747 0.0443149 0.0362235 0.05039 0.0206139 0.031531 0.0337016 0.21001 0.061073 0.0301272 0.0375653 0.02378
201 S 4.13306 0.111642 0.0282388 0.0654556 0.0414349 0.027089 0.0450036 0.0970744 0.0577077 0.0211063 0.105383 0.0320783 0.0372803 0.0223533 0.0646829 0.0239464 0.0562095 0.0486313 0.0229174 0.0410776 0.050688
202 D 3.6125 0.0434735 0.00694698 0.164629 0.279151 0.0264266 0.0287738 0.0274343 0.0667183 0.0267006 0.0356468 0.0233512 0.0379829 0.0109185 0.0397783 0.0079584 0.0682615 0.022753 0.0412506 0.0122857 0.0295586
203 E 3.02191 0.0310497 0.0320513 0.0355162 0.50709 0.00980696 0.0196636 0.0298867 0.0241904 0.0380306 0.0171186 0.0290205 0.0149228 0.00686527 0.0358944 0.0432585 0.010604 0.0414894 0.0200536 0.0383018 0.0151853
204 Q 2.90563 0.159532 0.0160384 0.0151372 0.0520536 0.0129231 0.00850276 0.0543263 0.00824477 0.0296818 0.00971204 0.0431832 0.0180997 0.0083152 0.46831 0.0114038 0.0278516 0.0115978 0.0129656 0.0204093 0.0117119
205 Q 3.87776 0.0915355 0.00542258 0.107375 0.116973 0.0215169 0.0175597 0.0272623 0.140563 0.0233044 0.030187 0.0414248 0.111019 0.00334378 0.0648596 0.0107024 0.0321252 0.0302966 0.0518553 0.0269149 0.0457616
206 S 3.82923 0.0447483 0.0316816 0.106941 0.21156 0.0297825 0.0710042 0.0367208 0.0442607 0.0118559 0.0357908 0.0441339 0.0326421 0.00183335 0.0279597 0.00406472 0.0943594 0.0593343 0.0539647 0.00608079 0.0512807
207 L 3.33055 0.0142495 0.0544963 0.00955852 0.0192203 0.0170239 0.00535866 0.0684046 0.0666066 0.0427428 0.365565 0.139527 0.0137539 0.00623865 0.0216492 0.025645 0.0105897 0.0167953 0.0371394 0.0307893 0.0346457
208 Y 2.43426 0.00901834 0.0257616 0.0243791 0.0165936 0.0283501 0.0125858 0.0480488 0.0134866 0.0182855 0.00949988 0.0243442 0.0309422 0.0102791 0.0163518 0.0105135 0.019916 0.0100562 0.00983153 0.0265849 0.635171
209 S 4.06379 0.111346 0.0141289 0.0649981 0.0451542 0.0327283 0.13468 0.0322843 0.0255167 0.0145589 0.0496192 0.0626073 0.0674391 0.0542274 0.0460578 0.0244062 0.0679342 0.0781415 0.0229118 0.0152961 0.0359642
210 N 4.14195 0.0822357 0.00573003 0.0320281 0.035838 0.0263762 0.0657995 0.0585266 0.101204 0.0531362 0.0299142 0.0547134 0.0455178 0.0382026 0.0479638 0.0568495 0.0683146 0.0911442 0.0644354 0.0161065 0.0259632
211 G 4.05046 0.0949572 0.00563146 0.0561911 0.0308618 0.04112 0.083447 0.0487071 0.0346942 0.0366837 0.0529019 0.0442155 0.0584503 0.145842 0.0214058 0.00941104 0.0655196 0.0802694 0.0297411 0.030056 0.029893
212 N 4.05335 0.078893 0.00368718 0.040429 0.12807 0.0799084 0.049501 0.0542788 0.0334583 0.0441013 0.0341302 0.0362217 0.0725841 0.0795508 0.0811999 0.0226051 0.014402 0.0132566 0.0760587 0.026909 0.0307546
213 A 3.90801 0.0900258 0.0403502 0.0263177 0.00504924 0.0203608 0.0429985 0.058854 0.0206411 0.0915306 0.0109951 0.0321381 0.0616304 0.0909043 0.0117725 0.0380944 0.131787 0.0691621 0.129251 0.00772665 0.0204109
214 Y 3.94543 0.021923 0.0375735 0.0187599 0.142404 0.0494711 0.0151982 0.060903 0.0570833 0.0412108 0.0298506 0.0697929 0.0229879 0.00810279 0.0584308 0.0280846 0.0400318 0.0149591 0.0975237 0.0311042 0.154606
215 V 3.03406 0.0555243 0.0166754 0.0188364 0.0178496 0.0381237 0.00822373 0.0134221 0.172211 0.0158148 0.0572115 0.0373266 0.0125982 0.00649257 0.0194863 0.0079943 0.00705103 0.0238966 0.429426 0.0261326 0.0157029
216 S 3.95503 0.0692022 0.0161064 0.044788 0.00437828 0.0692044 0.0112183 0.0134665 0.094044 0.0168264 0.0418666 0.0727168 0.0124629 0.0073266 0.115403 0.0662384 0.0988737 0.0453916 0.0692607 0.0383408 0.0928844
217 V 2.88496 0.0218184 0.0257329 0.0242523 0.0288483 0.0201329 0.0165474 0.031748 0.0628458 0.0167122 0.0262805 0.0411123 0.0174807 0.0115287 0.0215636 0.0128863 0.00953729 0.0212709 0.539486 0.0295909 0.0206243
218 A 3.76177 0.0689222 0.0421065 0.0126442 0.0255227 0.0586855 0.0102719 0.103806 0.0390744 0.00776747 0.0473743 0.0435325 0.0105886 0.00281366 0.0385511 0.0109479 0.102255 0.0502826 0.0541038 0.231405 0.0393442
219 S 3.78812 0.132806 0.0609062 0.030905 0.0123233 0.0240793 0.0816698 0.0348338 0.0167213 0.059436 0.0150305 0.0274307 0.0131634 0.00915445 0.0531178 0.00701399 0.209806 0.0827535 0.038087 0.0693427 0.0214191
220 S 4.03334 0.0360626 0.0116308 0.0376825 0.026719 0.0581581 0.0475944 0.0535687 0.011394 0.0571533 0.0657614 0.130837 0.0722659 0.0639491 0.0466458 0.140662 0.0396356 0.0368463 0.024591 0.0142238 0.0246182
221 N 4.04083 0.0724157 0.0292682 0.121115 0.0403076 0.0134464 0.0763182 0.0460015 0.00788244 0.0322769 0.106454 0.0242311 0.0805771 0.0070444 0.0389551 0.0616971 0.0428301 0.0768386 0.0184583 0.0473656 0.0565168
222 Y 3.79588 0.0208939 0.0284632 0.018363 0.0141151 0.157596 0.00484147 0.0687879 0.0634904 0.0214529 0.0603033 0.108871 0.00949661 0.00205947 0.02273 0.0216812 0.0378393 0.0470613 0.0508753 0.0872683 0.153811
223 N 3.75286 0.0427799 0.0244362 0.0571461 0.105469 0.166351 0.0375253 0.0754256 0.0807037 0.00762719 0.0630981 0.0129663 0.0575034 0.00063335 0.0268255 0.00931632 0.00766104 0.00464676 0.0626741 0.0157564 0.141455
224 R 3.9925 0.0749122 0.0294505 0.00952286 0.0292006 0.034191 0.096619 0.121363 0.0185044 0.0695475 0.0319432 0.0269894 0.0833718 0.00281454 0.0789338 0.111814 0.0583745 0.0333469 0.0286806 0.0404833 0.0199383
225 R 3.78341 0.0314671 0.0287201 0.0154372 0.0138474 0.0604172 0.0264589 0.0275364 0.0463609 0.0900777 0.109207 0.0728991 0.0196474 0.00521229 0.0763187 0.233296 0.016842 0.0101451 0.0379601 0.0303817 0.0477666
226 F 3.83561 0.0114811 0.0492351 0.0524967 0.0421955 0.119302 0.00622426 0.0578101 0.115427 0.00571621 0.0480735 0.0787362 0.00845362 0.00199565 0.0310681 0.00553271 0.0407138 0.0432961 0.149442 0.050465 0.0823354
227 T 4.03089 0.0552492 0.0240399 0.00835014 0.0400148 0.067753 0.0139324 0.0291425 0.157975 0.0613439 0.064016 0.0550102 0.0288301 0.00258452 0.0363529 0.0349208 0.0518466 0.0708246 0.0781529 0.0601603 0.0595005
228 P 3.64413 0.123589 0.0230971 0.00893908 0.0163734 0.0081843 0.0338538 0.0111169 0.153786 0.0156913 0.0254416 0.0166676 0.0688856 0.165277 0.00605702 0.0127613 0.0853977 0.0690156 0.122959 0.00888254 0.0240237
229 E 3.91515 0.0371993 0.0355025 0.0359056 0.0842587 0.115922 0.06072 0.0457851 0.0125792 0.00712874 0.0222769 0.0130133 0.0146673 0.00916699 0.0412443 0.0215501 0.0731652 0.0906565 0.0350022 0.15066 0.0935963
230 I 3.87689 0.0315662 0.0510239 0.0102584 0.0134013 0.0476555 0.00839317 0.0440154 0.131543 0.0248155 0.0804965 0.0340105 0.0373519 0.0390698 0.0552796 0.019939 0.0336962 0.046641 0.210788 0.0224119 0.0576436
231 A 3.85427 0.0524857 0.0269252 0.0241821 0.00216223 0.0531532 0.0109321 0.0465017 0.0202134 0.0110869 0.077725 0.0395621 0.017255 0.00154194 0.0982137 0.0199932 0.0569185 0.0970495 0.14793 0.106462 0.089706
232 A 4.10341 0.0301766 0.0244307 0.0264052 0.0783994 0.111141 0.019525 0.0423363 0.092493 0.0310544 0.0806623 0.0705623 0.0327476 0.0396383 0.0296765 0.0228725 0.0272024 0.0188599 0.0601039 0.082395 0.0793172
233 R 3.2365 0.0313725 0.0138089 0.0261388 0.0211725 0.0329587 0.014914 0.0497616 0.0261076 0.156122 0.0178125 0.0216015 0.033254 0.00733821 0.0150053 0.40519 0.0226162 0.0143983 0.0145523 0.0414125 0.0344629
234 P 4.09901 0.0486465 0.0185435 0.0036905 0.016505 0.0575824 0.0150088 0.0407635 0.0558256 0.0999531 0.080819 0.0574296 0.0613502 0.0886214 0.0356064 0.0679566 0.0365668 0.0612839 0.0900015 0.0264568 0.0373896
235 K 3.99462 0.0697732 0.0447713 0.00989661 0.0233865 0.0465747 0.0125186 0.00934789 0.0583796 0.054135 0.146698 0.0439992 0.0266587 0.0376901 0.0316496 0.104633 0.0488876 0.0554899 0.119831 0.0229289 0.0327504
236 V 4.06053 0.0806644 0.021991 0.0397568 0.0349984 0.0530677 0.00555737 0.0443897 0.134458 0.0405197 0.0692427 0.078952 0.0524491 0.0038956 0.0697542 0.0409725 0.0552502 0.0349601 0.0808475 0.0415676 0.016705
237 R 3.89359 0.0247329 0.0130051 0.0215467 0.00659342 0.0732696 0.028872 0.0921234 0.0227711 0.0290925 0.152284 0.105859 0.107671 0.0022172 0.070915 0.0548392 0.0431161 0.0170159 0.022476 0.0401301 0.07147
238 D 3.38576 0.0159196 0.0117539 0.269618 0.16113 0.0163088 0.0448918 0.0258236 0.0154229 0.0229912 0.00840127 0.0383164 0.0362328 0.00679793 0.027323 0.00961325 0.0270025 0.195437 0.0142262 0.0337174 0.0190733
239 Q 3.74801 0.0567274 0.0203866 0.0270047 0.0222423 0.0172901 0.00647355 0.159143 0.0519344 0.0305446 0.0361115 0.182996 0.0684003 0.0081745 0.143558 0.0245425 0.0313741 0.0346516 0.0499054 0.017973 0.0105672
240 H 3.99938 0.0390516 0.009352 0.0218983 0.0691326 0.0185645 0.0321403 0.0347153 0.146315 0.0135582 0.0613888 0.108292 0.0582364 0.0679101 0.0909285 0.0304464 0.0386395 0.0820879 0.0382502 0.0142972 0.0247954
241 G 3.19392 0.0132399 0.0225078 0.0378983 0.0485292 0.0232882 0.468752 0.0451155 0.0169046 0.0210661 0.0212689 0.0374336 0.0552406 0.0137479 0.0241422 0.0214454 0.0301861 0.0195289 0.0294209 0.025871 0.0244127
242 R 3.26095 0.0177035 0.0131008 0.0222318 0.0160954 0.0343357 0.0155024 0.021286 0.044507 0.0397445 0.0436202 0.033137 0.0161333 0.00531153 0.0236335 0.422667 0.0285287 0.0274299 0.0337758 0.117122 0.0241328
243 M 3.05547 0.00779337 0.018913 0.0177862 0.0309693 0.118764 0.00879297 0.0206751 0.0700904 0.0303104 0.0303215 0.463789 0.0219169 0.00941922 0.0369704 0.0174758 0.0243348 0.0265685 0.0168111 0.0133238 0.0149749
244 N 4.02954 0.0581219 0.0104494 0.0206792 0.0383054 0.0910952 0.0266076 0.0980218 0.0543378 0.0291513 0.0700347 0.0571973 0.0972201 0.00775286 0.117346 0.0359297 0.0285711 0.0152663 0.0282077 0.0344478 0.0812563
245 Y 3.04752 0.0274003 0.0173269 0.0237805 0.011223 0.0699478 0.0111831 0.0748355 0.0158368 0.0179641 0.0102413 0.0485056 0.0239231 0.0150492 0.0124116 0.0228609 0.0256453 0.0393601 0.0202735 0.0271184 0.485113
246 Y 3.11211 0.0444062 0.0365966 0.0109301 0.0139462 0.0578059 0.0337389 0.289604 0.0180316 0.0066694 0.0623042 0.0311355 0.02475 0.00615356 0.0199362 0.00399154 0.00493125 0.00725281 0.00739273 0.0212496 0.299174
247 W 1.92906 0.00745669 0.0339469 0.0176578 0.00934591 0.0346555 0.0135064 0.00993296 0.00674995 0.0105793 0.0112712 0.0176716 0.0125815 0.00690258 0.0128233 0.0106602 0.0059007 0.00784241 0.00633238 0.727546 0.036637
248 T 3.98517 0.0735253 0.0419801 0.0269218 0.0286045 0.0296739 0.00470363 0.127293 0.0788185 0.0226059 0.0609755 0.0683838 0.0197432 0.00289207 0.0282896 0.0250912 0.0693403 0.124017 0.0725354 0.0333341 0.0612718
249 L 3.27495 0.0135619 0.022518 0.00517093 0.00948852 0.0350663 0.00795681 0.00593598 0.206379 0.0276791 0.234015 0.121598 0.00953994 0.00461522 0.0103077 0.0225689 0.0161095 0.0768201 0.14775 0.0172828 0.00563639
250 L 2.75518 0.0109176 0.0145857 0.0111337 0.010188 0.00900647 0.00517881 0.00626632 0.174497 0.00848536 0.315247 0.0384013 0.00548548 0.0250563 0.0163069 0.00353734 0.00479503 0.0124387 0.300308 0.0206926 0.00747266
251 E 4.22218 0.0670336 0.0121378 0.0327961 0.0703064 0.0373225 0.0522401 0.0490623 0.0258853 0.051113 0.0693978 0.0507634 0.0393458 0.0636826 0.0835776 0.0652472 0.0585534 0.0595579 0.0357545 0.0241576 0.0520647
252 P 3.69055 0.0989974 0.00904472 0.0641524 0.0862207 0.0210296 0.0271495 0.08569 0.0446775 0.0330327 0.0119497 0.0210057 0.0189582 0.268976 0.0694793 0.0317593 0.0409095 0.0162161 0.0262148 0.0145257 0.0100116
253 G 3.96383 0.0518426 0.00952942 0.0366853 0.132343 0.0349758 0.150361 0.042291 0.00334616 0.0433538 0.0454524 0.0872883 0.0548505 0.00352494 0.0332433 0.0396904 0.0624121 0.0572192 0.018394 0.0480652 0.0451315
254 D 3.52561 0.125786 0.0191781 0.115811 0.135819 0.011532 0.0882279 0.0680292 0.00681475 0.0478858 0.00215028 0.0155021 0.0286386 0.00196632 0.201489 0.00370301 0.067768 0.00856217 0.0057872 0.0164644 0.0288852
255 T 4.09772 0.050119 0.0294746 0.0220628 0.0897765 0.0691609 0.0329204 0.0945266 0.0322365 0.0376396 0.0120065 0.0362934 0.0598253 0.00403143 0.0552412 0.0244663 0.0687637 0.0826261 0.0997886 0.0422629 0.0567774
256 I 2.92907 0.0111555 0.0115836 0.0101085 0.00745727 0.0159543 0.0121078 0.00542345 0.355129 0.0181435 0.199638 0.102098 0.0109869 0.00605938 0.0120019 0.0138427 0.00565678 0.0174137 0.156814 0.00985066 0.0185744
257 I 4.03387 0.0610542 0.0339142 0.0286094 0.0279399 0.0743473 0.0288213 0.023129 0.0629925 0.0513054 0.0683582 0.0833095 0.0275198 0.000964151 0.0701483 0.00778309 0.0505144 0.0422392 0.0507692 0.15261 0.053671
258 F 3.03548 0.00590087 0.0107312 0.00720734 0.0105869 0.367121 0.00602912 0.0201583 0.119397 0.0106794 0.19265 0.0239546 0.00971552 0.00772693 0.0134652 0.00438841 0.0196636 0.00868239 0.0478839 0.0573107 0.0567472
259 E 3.65374 0.023897 0.0280554 0.0611747 0.306855 0.017002 0.0310918 0.0708991 0.0313324 0.0354129 0.00587212 0.0456696 0.0248593 0.005315 0.0382121 0.0472956 0.0904425 0.0461614 0.0574897 0.0198164 0.0131463
260 A 3.46312 0.354863 0.0326805 0.02445 0.0286809 0.016723 0.0755669 0.0524549 0.0185088 0.0280217 0.0338538 0.034988 0.0267571 0.00614011 0.0172214 0.00590135 0.121132 0.0423458 0.0254617 0.0358664 0.018383
261 T 3.73992 0.0455723 0.00802885 0.0190871 0.0610535 0.0602393 0.0206622 0.0128444 0.0231067 0.0191793 0.0395489 0.0425743 0.0753989 0.00395195 0.0649692 0.013749 0.175323 0.206701 0.0539712 0.0219873 0.0320508
262 G 2.58699 0.0253777 0.0416776 0.0310025 0.0453809 0.0231111 0.600181 0.0152733 0.014955 0.0159343 0.0120864 0.0272789 0.0133477 0.0152888 0.0134534 0.0055277 0.0225116 0.00722538 0.0149618 0.0432196 0.0122049
263 N 2.54555 0.0361021 0.0154723 0.0352425 0.0373917 0.0284368 0.0215199 0.018746 0.0163169 0.017395 0.00620568 0.0196237 0.612432 0.0112467 0.00947989 0.00639593 0.0259568 0.0156525 0.0101887 0.0282817 0.0279133
264 L 3.10859 0.0104996 0.0186417 0.00745623 0.011518 0.0956776 0.00619136 0.0112773 0.0731603 0.00914812 0.341765 0.0621451 0.00944662 0.0172086 0.0105101 0.00485099 0.00570317 0.00373931 0.0268751 0.183213 0.0909734
265 I 2.97118 0.0998703 0.00951449 0.0230292 0.00754936 0.0068234 0.00501345 0.0149339 0.274919 0.0107459 0.27961 0.0706283 0.00723227 0.00509668 0.00933098 0.00432009 0.00396187 0.0171967 0.124885 0.0087873 0.0165524
266 A 3.33069 0.402774 0.0431462 0.0243512 0.0277156 0.0130735 0.0151561 0.0278974 0.0292349 0.0188529 0.0180772 0.0671986 0.014252 0.018097 0.0277336 0.00837773 0.0430352 0.0434577 0.108677 0.0318018 0.0170921
267 P 2.7762 0.021996 0.0189587 0.0174346 0.0149101 0.0315291 0.00773179 0.014259 0.0180813 0.0216911 0.0445482 0.0465438 0.0465957 0.562916 0.0188739 0.0262974 0.023382 0.0131329 0.0165358 0.0233289 0.0112535
268 W 4.07359 0.0448706 0.0567151 0.0108776 0.0465974 0.0247704 0.0495707 0.0888087 0.0330851 0.0195799 0.0745231 0.0769059 0.0706491 0.00355697 0.031629 0.0335111 0.0488477 0.0425046 0.0728653 0.133078 0.0370538
269 Y 3.35621 0.00843334 0.0423325 0.00860222 0.00790678 0.124336 0.00907704 0.164399 0.0191464 0.0292851 0.00863433 0.0631161 0.0331554 0.00391109 0.0468116 0.0105684 0.00881414 0.0167668 0.014475 0.0956977 0.284531
270 A 2.7167 0.414226 0.012026 0.0287421 0.0112249 0.0079872 0.270153 0.0107378 0.00615417 0.00790538 0.00538106 0.0229941 0.0131904 0.00645042 0.011463 0.00405684 0.0875876 0.0198493 0.0217784 0.0241148 0.0139783
271 F 3.10643 0.010518 0.0122974 0.0126476 0.0281967 0.367359 0.00559395 0.110725 0.0144641 0.0347507 0.0406045 0.0333738 0.0113057 0.00310697 0.00949337 0.00518987 0.0150016 0.0112815 0.00982796 0.142598 0.121664
272 A 3.81659 0.0951376 0.0121982 0.00619918 0.1062 0.0101758 0.0527056 0.0119131 0.0626794 0.0735152 0.0650083 0.0650231 0.00230817 0.0012158 0.0619352 0.0217591 0.116614 0.107888 0.0924827 0.00636656 0.0286752
273 L 3.13416 0.0488738 0.0598094 0.00842662 0.0109971 0.0463876 0.00471823 0.00514211 0.170905 0.00591053 0.210435 0.0480635 0.00676858 0.00982417 0.0161646 0.00638441 0.00434125 0.0325124 0.283339 0.0127901 0.00820574
274 S 4.12527 0.0578302 0.0130495 0.0576811 0.0524059 0.0253869 0.0492571 0.0545645 0.0357497 0.0384038 0.0361608 0.0590002 0.0496165 0.00135848 0.0332368 0.0427076 0.0847588 0.0617282 0.115509 0.0870224 0.0445723
275 R 3.38608 0.0204196 0.0129628 0.0124147 0.0149842 0.0273291 0.0232954 0.065876 0.0198486 0.117735 0.0101801 0.0314658 0.0311784 0.0292404 0.0333305 0.37836 0.0396692 0.0358605 0.0156672 0.0133798 0.066802
276 G 3.9277 0.0687439 0.045242 0.0668363 0.0469163 0.0137906 0.0930848 0.0368045 0.0120018 0.0359862 0.0206711 0.0491048 0.17221 0.00346326 0.0570343 0.0482545 0.117576 0.0533144 0.0169357 0.019776 0.0222539
277 F 4.19003 0.057605 0.010776 0.0584709 0.0279693 0.0568218 0.0357223 0.0473025 0.052505 0.0550506 0.0546869 0.0273926 0.0345351 0.0551767 0.0616452 0.0572971 0.0638724 0.123821 0.0542545 0.0299034 0.0351921
278 E 4.1832 0.0637182 0.013618 0.0984437 0.0631614 0.034493 0.0478124 0.0500615 0.0370262 0.0518442 0.0578406 0.0143536 0.0747699 0.0767979 0.0525763 0.0428576 0.0402901 0.0369548 0.0249791 0.0367721 0.0816294
279 S 3.85866 0.110436 0.0258615 0.0277796 0.0192744 0.0229078 0.0956117 0.0726362 0.0126023 0.0181658 0.0457357 0.0238426 0.183682 0.0142343 0.0396172 0.0317141 0.126773 0.0453875 0.0450235 0.0256163 0.0130982
280 G 3.50835 0.129138 0.0254079 0.0195423 0.0136917 0.0132979 0.338662 0.0245025 0.0227947 0.0160974 0.0162912 0.0234201 0.0485109 0.0288006 0.0281487 0.0232624 0.0639123 0.0797671 0.0315225 0.022676 0.0305536
281 I 3.08648 0.0122591 0.0117388 0.0206436 0.00831629 0.155186 0.0102713 0.00998171 0.378134 0.0115697 0.0973325 0.0274583 0.0173294 0.00766279 0.00960566 0.00951743 0.0100382 0.024896 0.124113 0.0193992 0.034546
282 I 3.37253 0.0135419 0.0172024 0.0269799 0.0355171 0.105736 0.00630408 0.00974085 0.317582 0.0194507 0.145599 0.0985178 0.0188229 0.0100121 0.0223746 0.00818069 0.0132569 0.0278654 0.0668346 0.0195296 0.0169512
283 T 3.98194 0.0490794 0.0349657 0.0102504 0.0441165 0.0443832 0.00575185 0.0283914 0.0376009 0.0294399 0.102584 0.0589085 0.0481343 0.00439014 0.0927901 0.0565035 0.0784771 0.0928926 0.131448 0.00934773 0.0405448
284 S 2.8151 0.0664408 0.00829903 0.00767677 0.00740785 0.0146221 0.0223491 0.0166443 0.012524 0.0116312 0.0106728 0.0173773 0.0292945 0.0214064 0.0181376 0.00814704 0.46914 0.190984 0.0339088 0.0235362 0.00979984
285 N 4.08682 0.0740718 0.00922657 0.0559255 0.0962691 0.028509 0.04846 0.0478342 0.04263 0.0243476 0.0355185 0.0222008 0.113098 0.0196737 0.043609 0.0415102 0.0509478 0.0910454 0.0999803 0.0201907 0.0349518
286 A 3.95906 0.092582 0.0370972 0.0107104 0.0321763 0.0299405 0.0175606 0.0397165 0.0770094 0.0880427 0.162276 0.0846622 0.0332015 0.00332385 0.0412988 0.0828208 0.0326491 0.0543006 0.0450522 0.0182378 0.0173415
287 S 4.03732 0.0521575 0.00516683 0.0451545 0.135135 0.0222402 0.0601089 0.0344682 0.0545612 0.0529134 0.0540733 0.0270522 0.0267545 0.106888 0.0408519 0.043429 0.10169 0.0745129 0.0311055 0.0127894 0.0189478
288 M 3.96836 0.0287405 0.0210283 0.00474946 0.0217125 0.071728 0.0233401 0.0473936 0.055157 0.0144506 0.139721 0.0987131 0.0173632 0.0623185 0.0239504 0.0343002 0.0303756 0.0744131 0.0843244 0.0309757 0.115244
289 H 4.04911 0.0687409 0.0137117 0.0969863 0.0656247 0.0542967 0.099652 0.0945485 0.0260144 0.0197139 0.0321601 0.044812 0.0351758 0.00189199 0.0669991 0.0204423 0.0796292 0.0662025 0.0505868 0.0112019 0.0516092
290 E 3.9353 0.0465402 0.0045859 0.109395 0.166882 0.0330277 0.0522984 0.0148679 0.0334245 0.0149786 0.0414931 0.0364719 0.070003 0.086611 0.0623275 0.0041557 0.072249 0.0683972 0.0254037 0.0203016 0.0365872
291 C 2.38076 0.0149808 0.650586 0.020264 0.022829 0.0138592 0.0137499 0.0203453 0.0252761 0.0151118 0.0112712 0.0347448 0.0174006 0.00942865 0.0175648 0.0117586 0.010874 0.0125011 0.0154189 0.0283975 0.0336376
292 N 3.81359 0.0119968 0.0154063 0.0977349 0.0688094 0.0350386 0.00645092 0.0615556 0.047796 0.00978347 0.0177012 0.037458 0.18386 0.00274086 0.0424695 0.00697946 0.112016 0.0838919 0.0539584 0.0329967 0.071357
293 T 3.01334 0.199444 0.042784 0.0213499 0.0107909 0.00893914 0.0159099 0.0156862 0.010429 0.017529 0.00651498 0.047449 0.0174321 0.0091688 0.00617075 0.0125105 0.0920993 0.396134 0.0464416 0.0127771 0.0104402
294 K 4.07173 0.113483 0.00660571 0.0293319 0.026725 0.0451771 0.0309344 0.0554382 0.049959 0.0845994 0.0563179 0.022596 0.0695985 0.0219803 0.0602147 0.115072 0.0885994 0.0299883 0.0433719 0.0236191 0.0263895
295 C 2.49934 0.00873097 0.624034 0.0156266 0.0155388 0.0224259 0.016137 0.0129569 0.013912 0.013694 0.0105765 0.0181533 0.0371429 0.0223083 0.0378065 0.0165705 0.0154226 0.0138426 0.0189599 0.0226527 0.0435079
296 Q 3.22093 0.0174366 0.0155853 0.029367 0.0547561 0.0414694 0.0147082 0.0453004 0.0415187 0.0313354 0.0103464 0.0703595 0.0284141 0.0177906 0.452399 0.0208117 0.018884 0.0152833 0.0224779 0.0264547 0.0253029
297 T 3.1401 0.0437209 0.0232186 0.0120585 0.0127036 0.013993 0.0121762 0.0207497 0.0340696 0.0291277 0.0400585 0.0151481 0.0243751 0.0213764 0.0224063 0.013516 0.264987 0.346328 0.0132862 0.0189941 0.017706
298 P 3.25985 0.0656549 0.0454057 0.0168012 0.0291349 0.0190027 0.0243828 0.0397716 0.0111768 0.0198339 0.0123116 0.0286727 0.0131222 0.441759 0.0355558 0.0103061 0.0530928 0.0457839 0.035549 0.0287253 0.0239566
299 Q 4.16411 0.0293705 0.0392012 0.0526674 0.0299178 0.0426484 0.014091 0.0655121 0.0775557 0.0190556 0.0511907 0.100232 0.0448811 0.0321219 0.0478903 0.0229676 0.0459856 0.0618706 0.0823714 0.0462787 0.0941899
300 G 2.64089 0.0108164 0.00925888 0.0178165 0.0645566 0.0110788 0.58803 0.0345707 0.0285014 0.013844 0.0149931 0.0330086 0.0147884 0.0162202 0.0236503 0.0192259 0.0126661 0.029584 0.0309985 0.0147645 0.0116271
301 A 3.00617 0.433855 0.00937803 0.0298724 0.0384884 0.00860409 0.0261844 0.00818773 0.0164983 0.00806718 0.0080454 0.0168697 0.0287325 0.00971718 0.0491903 0.0174918 0.18611 0.0314356 0.0273393 0.0163958 0.0295364
302 I 3.32969 0.0226834 0.0383655 0.0137741 0.0084801 0.0406611 0.00714229 0.0191258 0.325874 0.0662208 0.139247 0.0461405 0.00721589 0.00541247 0.00651182 0.00840891 0.00883216 0.0244307 0.129386 0.0481528 0.0339341
303 N 4.1304 0.105051 0.0107336 0.0579652 0.09759 0.0536826 0.0346445 0.0469109 0.0252416 0.0285955 0.0551095 0.0401039 0.0694453 0.0314826 0.0494196 0.0380129 0.0354663 0.102351 0.0554994 0.0132421 0.0494524
304 S 3.50243 0.0899431 0.0127971 0.0177497 0.0293627 0.018586 0.116859 0.023594 0.0378455 0.0243589 0.0209852 0.0199112 0.0534436 0.0154633 0.0199045 0.02116 0.327458 0.0888304 0.00856447 0.0202146 0.0329683
305 N 3.98576 0.0927461 0.00934246 0.124247 0.0152537 0.0440488 0.106648 0.0382104 0.0328127 0.0332341 0.0879388 0.0322034 0.0979971 0.0283749 0.016084 0.0664209 0.0761477 0.0351014 0.0356749 0.0104122 0.0171006
306 L 3.67655 0.0690759 0.124197 0.00778431 0.0186947 0.0349017 0.00295928 0.0510769 0.0323053 0.0669427 0.154443 0.0230209 0.0081886 0.00875198 0.0215392 0.194886 0.0842742 0.0205851 0.0180903 0.012439 0.0458448
307 P 2.74887 0.0251872 0.0226949 0.0112177 0.0155172 0.0137646 0.02185 0.0161973 0.0235525 0.0341178 0.0551789 0.0262464 0.0166774 0.570842 0.0166289 0.0170003 0.0432102 0.0123891 0.02267 0.0175105 0.0175469
308 F 2.90079 0.0264961 0.0132385 0.00872715 0.0210529 0.515171 0.0110817 0.0128619 0.0213348 0.0198615 0.0427693 0.0617011 0.0094428 0.0105792 0.0192498 0.0138998 0.0213498 0.0227745 0.0242961 0.0365356 0.0875765
309 Q 2.40056 0.0136456 0.0152345 0.0153505 0.0299588 0.0133626 0.00906941 0.0353895 0.0158276 0.0143258 0.011636 0.0311023 0.025372 0.0255193 0.645466 0.0267966 0.0178663 0.0153475 0.00677224 0.0124111 0.0195464
310 N 3.17306 0.0140278 0.0314215 0.0239187 0.0142198 0.0232341 0.0120198 0.0426825 0.0127186 0.0418783 0.0185615 0.0475991 0.449109 0.014829 0.0251241 0.0142881 0.0451336 0.0132249 0.102964 0.0236463 0.0294
311 I 2.96304 0.00729699 0.0502256 0.0124197 0.0145264 0.0107031 0.00537077 0.0199218 0.361838 0.0153932 0.044276 0.0356404 0.0377968 0.00929699 0.0127823 0.0166614 0.00963024 0.0198572 0.282793 0.017651 0.0159191
312 H 3.36535 0.121234 0.0277466 0.110308 0.0105098 0.017374 0.0565502 0.148761 0.006371 0.00502361 0.00301888 0.00924626 0.0753157 0.00792466 0.00780671 0.00826244 0.254949 0.087375 0.00892922 0.0153302 0.0179652
313 P 3.56677 0.188052 0.00593373 0.00903967 0.0235523 0.0186818 0.0178432 0.106331 0.0102034 0.0963278 0.00989881 0.0154486 0.00637447 0.191136 0.0288092 0.095431 0.0268383 0.022929 0.0133088 0.0829779 0.0308834
314 V 3.89234 0.0173937 0.0103614 0.0511151 0.0142756 0.054107 0.00820647 0.0753598 0.0514442 0.0267293 0.0389412 0.103391 0.103539 0.00212432 0.0531823 0.0409345 0.0329877 0.0350958 0.0887141 0.021965 0.170131
315 T 3.667 0.0783435 0.0573248 0.00443584 0.0041918 0.0478261 0.134684 0.0374169 0.0311131 0.00835857 0.0127963 0.0127242 0.023519 0.00348554 0.0216623 0.0154286 0.0735142 0.142985 0.114455 0.0165347 0.159199
316 I 3.07228 0.011078 0.0172261 0.0212994 0.00895635 0.016821 0.0131157 0.0105338 0.377779 0.0354362 0.102325 0.0513628 0.0114296 0.0177764 0.0189632 0.0164678 0.0106218 0.0177443 0.21075 0.0126591 0.0176545
317 G 2.43898 0.00926322 0.0148544 0.0174888 0.0353304 0.0176431 0.638179 0.0105319 0.0188475 0.0365738 0.0175883 0.0195628 0.0266317 0.0133555 0.0218774 0.0167096 0.0131109 0.0195386 0.0102483 0.0313563 0.0113083
318 E 3.9098 0.0489681 0.0110793 0.0879009 0.117976 0.0188378 0.0108008 0.105225 0.0296491 0.0383455 0.0294243 0.0443822 0.0687162 0.0027697 0.0886463 0.0624129 0.0848563 0.105065 0.0279667 0.0109659 0.00601186
319 C 2.79591 0.0291034 0.565881 0.0288378 0.013898 0.0381281 0.0100257 0.0213668 0.0212755 0.0200155 0.019852 0.026023 0.0253021 0.0180889 0.0215761 0.0186217 0.0144893 0.012669 0.0240334 0.0374936 0.0333193
320 P 2.83088 0.120727 0.0196265 0.0129056 0.0133192 0.0186523 0.0678429 0.0112624 0.00849899 0.0132687 0.0189589 0.0265961 0.0102175 0.515105 0.0291972 0.0149657 0.0195914 0.0149177 0.0289868 0.0150375 0.0203219
321 K 3.53367 0.0277316 0.0127277 0.00846417 0.00945786 0.00974309 0.0142848 0.0373732 0.0971496 0.16464 0.0605267 0.0429746 0.0190895 0.00282205 0.0376896 0.24799 0.0313111 0.085529 0.0729793 0.0123519 0.00516457
322 Y 2.75108 0.0166812 0.0233009 0.0163545 0.0125045 0.32679 0.0072254 0.051701 0.0193245 0.0120826 0.00938741 0.0310747 0.0100477 0.0091281 0.0162224 0.00425487 0.00971491 0.0119408 0.00766416 0.0324012 0.372198
323 V 2.83339 0.0133448 0.0107108 0.0158303 0.00922089 0.00982341 0.0176448 0.011256 0.314511 0.00936386 0.156141 0.0144057 0.0229828 0.0176927 0.00982104 0.00428016 0.010574 0.0238247 0.307117 0.0133765 0.00807966
324 R 3.3158 0.0500529 0.00744604 0.0105708 0.01457 0.0125353 0.014249 0.0955438 0.00433855 0.193201 0.05192 0.0225173 0.0149053 0.0107103 0.0398182 0.296303 0.01671 0.100035 0.00693382 0.0156662 0.0219734
325 S 3.08519 0.0665734 0.0562375 0.0476786 0.00727211 0.0137824 0.0204003 0.0121234 0.0319383 0.0281091 0.0783128 0.0140019 0.0202346 0.0110404 0.018711 0.00691908 0.45909 0.0638036 0.0122451 0.0109543 0.0205722
326 T 4.1129 0.0889331 0.0169254 0.026981 0.0379844 0.0379406 0.0696745 0.0273888 0.0669423 0.0331304 0.0555274 0.112162 0.0235302 0.0357456 0.0764605 0.0663463 0.0496376 0.0935619 0.0459748 0.0126043 0.0225487
327 K 3.54839 0.16343 0.0151062 0.0128222 0.0195066 0.00509571 0.0294772 0.065232 0.0175681 0.249752 0.00500547 0.0307377 0.0671155 0.00501558 0.0776466 0.0658808 0.0716757 0.0628304 0.0117318 0.010681 0.013689
328 L 2.5134 0.00653524 0.0122715 0.0160261 0.0175645 0.0260015 0.0161667 0.011742 0.15978 0.0108962 0.565567 0.029127 0.0122679 0.0103207 0.0149704 0.0053403 0.0188679 0.0109804 0.0179467 0.0135985 0.0240291
329 R 3.30379 0.0470611 0.0237749 0.008744 0.0183789 0.00822553 0.0281137 0.0319583 0.0122693 0.0706196 0.0193392 0.0265035 0.0237579 0.00814762 0.0113922 0.415795 0.0584685 0.0423041 0.0562817 0.0570037 0.0318618
330 M 2.90646 0.0114466 0.0239327 0.0250026 0.0128825 0.0492547 0.022048 0.00901121 0.0306972 0.0187473 0.151159 0.484031 0.0280346 0.00687859 0.0134358 0.0174794 0.00997103 0.0220069 0.0350351 0.0167824 0.0121628
331 V 3.03357 0.172679 0.1047 0.0196913 0.0209245 0.0154175 0.0263294 0.0149966 0.0248073 0.0163638 0.00863335 0.0189129 0.0180465 0.00883061 0.0292015 0.00561373 0.0269397 0.0121429 0.419565 0.0204599 0.0157443
332 T 2.9263 0.02177 0.0167694 0.0149766 0.0146392 0.0173339 0.00958678 0.0221566 0.0540373 0.0384519 0.0388274 0.0258608 0.0109262 0.010449 0.0345197 0.0182791 0.0181177 0.524569 0.0494906 0.0425919 0.0166467
333 G 2.72253 0.0140208 0.0281873 0.0310058 0.0368413 0.0129033 0.57217 0.0192969 0.0137243 0.0311893 0.00741415 0.0260997 0.0133768 0.0124961 0.0236835 0.06135 0.00821698 0.024461 0.0237754 0.0221851 0.017602
334 L 3.01637 0.00700497 0.010866 0.0211042 0.00797699 0.0101608 0.00490249 0.00748721 0.014689 0.0199649 0.387084 0.0811896 0.019743 0.11642 0.0270046 0.00705342 0.0048022 0.0191335 0.170799 0.0515564 0.0110569
335 R 2.94767 0.0144269 0.0196457 0.0244429 0.0322667 0.0263318 0.0229994 0.0412533 0.0328196 0.0608634 0.0164022 0.0218718 0.0180873 0.0158636 0.0213686 0.528058 0.0202642 0.020068 0.0150843 0.0296367 0.0182456
336 N 2.73973 0.0114291 0.0177544 0.0379 0.0274326 0.0194819 0.00830087 0.0230956 0.0416085 0.0363616 0.0102589 0.0245124 0.574037 0.0225003 0.0292964 0.0146185 0.0211272 0.0267235 0.00959564 0.0251147 0.0188506
337 I 3.9515 0.052259 0.0226409 0.0459958 0.0304773 0.0222931 0.0142899 0.0380494 0.0444462 0.153935 0.085938 0.0300206 0.11381 0.00236078 0.046294 0.0802145 0.0740208 0.074297 0.0246464 0.00606776 0.0379431
338 P 3.67339 0.0972263 0.0284493 0.0201254 0.0389349 0.011806 0.0338867 0.178233 0.00980257 0.0424449 0.0184301 0.0215298 0.0298288 0.220471 0.0536189 0.0340287 0.0134125 0.00742925 0.0309036 0.0182355 0.0912034
339 S 3.80319 0.134362 0.0111807 0.0124721 0.0133779 0.0133933 0.064434 0.0268574 0.0698562 0.0161973 0.0352616 0.0292929 0.0141116 0.0729203 0.189025 0.0757569 0.0895844 0.0533088 0.0506112 0.00506751 0.0229294
340 I 3.62152 0.0161497 0.0198397 0.00884613 0.011902 0.0317375 0.00395906 0.032217 0.114145 0.151597 0.0663485 0.120869 0.0123367 0.0160026 0.0740996 0.1811 0.00788491 0.0210653 0.0839815 0.0070873 0.0188319
341 Q 3.57096 0.0760028 0.015231 0.0228286 0.103343 0.0177581 0.0265892 0.0811842 0.0231579 0.0260341 0.0110824 0.024604 0.0357284 0.00902736 0.31165 0.0453371 0.0556434 0.0701649 0.0119002 0.016161 0.0165735
342 Y 3.41004 0.0206006 0.0445146 0.00952771 0.00950017 0.0968581 0.00537195 0.0716113 0.022565 0.0308937 0.0325375 0.0183045 0.0409655 0.0137049 0.020291 0.0360068 0.0113979 0.0586298 0.0242991 0.0617597 0.37066
343 R 2.44186 0.0103409 0.00975592 0.00895202 0.019142 0.00695169 0.0208682 0.0070742 0.0223908 0.470086 0.00699491 0.0355298 0.00678708 0.0129834 0.0168523 0.295895 0.00502771 0.0195513 0.00382621 0.0140634 0.00692753
344 G 2.9172 0.0964305 0.0287623 0.0306975 0.0440433 0.035717 0.515197 0.0247708 0.00820516 0.0152235 0.0111408 0.0170859 0.0236372 0.011494 0.0148604 0.017573 0.0210046 0.0114583 0.0249749 0.0293489 0.0183751
345 L 3.0913 0.0179405 0.00953107 0.0085325 0.0119107 0.0215932 0.00517881 0.0140613 0.148934 0.00582628 0.299915 0.165675 0.0059723 0.0237913 0.0231767 0.00642994 0.0140819 0.00934831 0.171343 0.012495 0.0242629
346 F 3.01117 0.0163647 0.0131748 0.00877473 0.00936825 0.445609 0.0111999 0.0548916 0.056417 0.00657968 0.138081 0.044931 0.0146889 0.00942679 0.0108454 0.0112363 0.0128383 0.00845083 0.0476704 0.0281494 0.0513019
347 G 3.88271 0.0840306 0.0265688 0.00967698 0.0202734 0.0134524 0.202051 0.0485578 0.00718486 0.044396 0.0791657 0.0448695 0.0530502 0.00536303 0.0620639 0.0675763 0.0722007 0.0742899 0.0376506 0.0177343 0.0298433
348 A 2.85199 0.539862 0.0174265 0.0311736 0.0129039 0.0202646 0.0271569 0.0185948 0.0124314 0.0263282 0.0185181 0.0794709 0.0280777 0.01113 0.0192283 0.007997 0.0276984 0.0295079 0.0336742 0.0253321 0.0132232
349 I 2.75851 0.0264052 0.025654 0.0148803 0.0106028 0.0122491 0.00751191 0.0110609 0.386338 0.00961622 0.0525076 0.0832608 0.0111345 0.00479108 0.00675506 0.00289346 0.00785223 0.0228282 0.28455 0.0107616 0.00834597
350 A 3.02522 0.439006 0.0265119 0.0279504 0.0141382 0.0267622 0.0345263 0.0225659 0.0172581 0.0222615 0.00936869 0.0199063 0.0101302 0.00639904 0.0112758 0.00936593 0.177854 0.0274076 0.019649 0.0518525 0.0258113
351 G 2.62362 0.0115502 0.0261684 0.0213052 0.0262653 0.0196082 0.602786 0.0221661 0.0120578 0.0203765 0.011769 0.0219888 0.0269336 0.0155079 0.0168746 0.0154123 0.0184008 0.0345328 0.0212251 0.0400286 0.0150424
352 F 2.44228 0.0279424 0.014672 0.011754 0.010697 0.625875 0.0218677 0.0113822 0.0270629 0.00705187 0.0336984 0.0165952 0.00941008 0.033937 0.00951665 0.00667565 0.0101891 0.00914696 0.0206375 0.0550127 0.0368759
353 I 2.81878 0.0112653 0.0105008 0.0147859 0.00718086 0.0251486 0.0115796 0.0160093 0.387188 0.00549089 0.137294 0.0472431 0.0151018 0.00508177 0.00930903 0.00817618 0.00951443 0.023779 0.236574 0.0113382 0.00743992
354 E 2.88209 0.018883 0.0280978 0.0172879 0.54343 0.0136672 0.015481 0.0153316 0.0309815 0.0283287 0.035372 0.0355336 0.0165288 0.0101677 0.0297744 0.0234659 0.0185625 0.0213736 0.0535664 0.01932 0.024847
355 G 2.4107 0.0158953 0.018267 0.0154363 0.0304968 0.022726 0.6453 0.0153866 0.0142448 0.0217329 0.00710555 0.0200195 0.0326092 0.0083807 0.0180572 0.0314458 0.0139565 0.0127447 0.0160571 0.0174684 0.02267
356 G 2.4763 0.0184028 0.0141458 0.0756001 0.0313508 0.00806713 0.616562 0.0105246 0.00970996 0.011965 0.00998885 0.0246812 0.0363115 0.0173628 0.0111573 0.0203199 0.0235241 0.00848568 0.020566 0.0169589 0.0143152
357 W 2.38381 0.00689745 0.0294418 0.0368617 0.0149292 0.0170285 0.0178427 0.0103441 0.0221353 0.00768105 0.0174355 0.0877136 0.0102545 0.0077769 0.00971542 0.0293221 0.00672982 0.00696102 0.00860003 0.62469 0.0276391
358 T 3.64558 0.010488 0.0412932 0.0610001 0.030447 0.0199454 0.00157567 0.0942901 0.131358 0.0049947 0.128467 0.00465629 0.0243017 0.0957955 0.0175285 0.00659615 0.0584826 0.182153 0.0386431 0.00301711 0.0449669
359 G 3.1163 0.125548 0.0218952 0.0152405 0.0498708 0.0156294 0.444047 0.0128988 0.0149813 0.0220905 0.0115007 0.0307709 0.0104547 0.00563305 0.059448 0.0257363 0.0321803 0.0212569 0.0146202 0.0435419 0.0226556
360 M 2.21169 0.0110697 0.0126376 0.010186 0.00520921 0.00904305 0.00420573 0.0116769 0.0180493 0.0196023 0.502929 0.310972 0.00730717 0.0088798 0.00360871 0.00561084 0.00253408 0.0150736 0.0222358 0.0133425 0.00582743
361 I 3.15902 0.0165175 0.01666 0.00961196 0.016435 0.0242789 0.00481638 0.0371047 0.127823 0.407562 0.0619987 0.0321342 0.00472654 0.00180096 0.0260747 0.0263364 0.020005 0.0322778 0.0958509 0.021306 0.0166793
362 D 2.89427 0.0221679 0.0143695 0.536326 0.0385156 0.0195719 0.0208758 0.0133632 0.0163035 0.0262023 0.017419 0.0254831 0.0623577 0.00921354 0.0270059 0.0101581 0.0284109 0.0252032 0.0187013 0.0306806 0.0376715
363 G 2.97059 0.00942247 0.00898744 0.0154005 0.025711 0.0269656 0.499064 0.0130267 0.0199046 0.0205407 0.0158093 0.0450567 0.00908769 0.0186715 0.0647179 0.0856845 0.0195421 0.0116464 0.0282954 0.0347494 0.0277166
364 W 2.85243 0.00973956 0.0500479 0.0152629 0.0166001 0.0636125 0.0234118 0.0104342 0.0304388 0.0185128 0.0292776 0.0311049 0.0214913 0.00734155 0.0102682 0.0156336 0.00736907 0.0146549 0.0144219 0.51946 0.0909165
365 Y 2.90457 0.0276563 0.0313119 0.0265983 0.0127105 0.0438958 0.0261458 0.0373677 0.0133979 0.0147092 0.0138543 0.0311285 0.0268641 0.007788 0.0221772 0.0081672 0.0273611 0.0165802 0.0446908 0.0329291 0.534666
366 G 2.95029 0.00735141 0.0220128 0.0392252 0.019334 0.0191505 0.501521 0.027898 0.0183016 0.0421917 0.00727693 0.0218499 0.0327117 0.0141464 0.026319 0.0130314 0.0220146 0.0115538 0.0101744 0.0433323 0.100604
367 Y 2.96607 0.0106278 0.0336104 0.0237614 0.014162 0.144347 0.00900973 0.0268821 0.0156931 0.0211158 0.0119128 0.132513 0.0383524 0.0110395 0.0105647 0.00817585 0.016159 0.0144668 0.013144 0.0107647 0.433698
368 H 3.6476 0.0612499 0.05346 0.0128972 0.011755 0.081856 0.0064395 0.225643 0.00504848 0.0160125 0.0805864 0.0649046 0.0242268 0.00477312 0.0609011 0.0829674 0.0100675 0.00875366 0.0084723 0.0625358 0.117449
369 H 3.58227 0.00409922 0.141574 0.00648584 0.00331727 0.106307 0.00345474 0.10683 0.066452 0.0116971 0.00707197 0.139478 0.0258032 0.00462564 0.119217 0.00704142 0.0188887 0.0936694 0.0841262 0.015803 0.0340574
370 Q 4.0771 0.0309924 0.0553097 0.0287403 0.0766434 0.0192643 0.00225056 0.033612 0.0758324 0.0683659 0.0399952 0.0332079 0.0470912 0.00442427 0.0884031 0.0357766 0.0883673 0.0506612 0.103779 0.0570276 0.0602557
371 N 2.66192 0.0100467 0.0138727 0.0454355 0.033293 0.0118122 0.00735721 0.0328838 0.0185187 0.0324972 0.0222021 0.0200199 0.589311 0.0182906 0.0186158 0.0089388 0.0323553 0.0194593 0.0278459 0.0190243 0.0182196
372 E 3.4223 0.10855 0.0183104 0.187099 0.227629 0.0125838 0.0578 0.0119682 0.00908832 0.0282721 0.0329284 0.0534611 0.0149827 0.00400374 0.0166844 0.00830798 0.145921 0.0292532 0.00562866 0.00812269 0.0194061
373 Q 3.54348 0.0725584 0.013291 0.0501479 0.112638 0.0964021 0.0144931 0.0178557 0.00872646 0.0144487 0.0632164 0.0559498 0.018037 0.00867142 0.288968 0.0196652 0.021255 0.0111843 0.00962568 0.023094 0.0797716
374 G 2.50578 0.0087863 0.0203408 0.0231114 0.0255979 0.00936645 0.627695 0.0253407 0.0180739 0.0119194 0.0223829 0.0199747 0.0324581 0.0226666 0.0180568 0.0168502 0.0274235 0.0241183 0.0149497 0.0195194 0.0113678
375 S 3.94874 0.0829081 0.0527595 0.0497669 0.0856297 0.0358316 0.014356 0.048378 0.0213897 0.0199471 0.0111787 0.0852472 0.0364871 0.00668901 0.0652844 0.0261742 0.189625 0.0559423 0.0415468 0.0225317 0.0483271
376 G 3.69475 0.12986 0.0241399 0.0293578 0.038941 0.0312349 0.287629 0.0186664 0.0223169 0.0213491 0.0312991 0.0376136 0.0358156 0.00631604 0.036055 0.0281045 0.0646484 0.0301807 0.0547246 0.0131138 0.0586331
377 Y 2.56945 0.014855 0.0253571 0.0178357 0.00719928 0.211244 0.0149235 0.0244309 0.0238979 0.0175846 0.0112524 0.0175244 0.0117145 0.00674015 0.0148339 0.00528076 0.00944162 0.00979111 0.00947778 0.0295171 0.517098
378 A 3.23122 0.301472 0.107869 0.00375463 0.0247592 0.0423258 0.00682288 0.0127458 0.0453397 0.00713578 0.0116311 0.025976 0.00787665 0.00817301 0.0065421 0.00483425 0.128666 0.0187163 0.172398 0.0104161 0.0525461
379 A 2.41086 0.627638 0.022561 0.00841043 0.0283508 0.0107645 0.0219474 0.00864752 0.0135384 0.0160022 0.0152471 0.0183582 0.008097 0.0103391 0.0111736 0.017951 0.0840465 0.027525 0.0225605 0.0117773 0.015064
380 D 2.69529 0.0236377 0.0145502 0.557132 0.033047 0.0127228 0.0320132 0.0309893 0.104653 0.0246025 0.0102362 0.0214982 0.0351513 0.00837341 0.0168029 0.00913175 0.00735483 0.00960786 0.0127227 0.0165406 0.0192326
381 Q 3.83981 0.076361 0.0130751 0.00340063 0.0387224 0.0321427 0.00470014 0.119824 0.113957 0.0763795 0.0622 0.0871439 0.00319784 0.00254666 0.0968023 0.0817832 0.00760882 0.0221306 0.0725945 0.0342092 0.0512204
382 K 4.03664 0.0701083 0.0212026 0.0404619 0.0685258 0.0308006 0.0320191 0.0388867 0.0229775 0.119222 0.0393673 0.0411129 0.0101127 0.0300306 0.126403 0.121134 0.0427748 0.0431595 0.0552648 0.0243853 0.0220509
383 S 3.18755 0.131749 0.0880321 0.00674595 0.0335049 0.00773558 0.0164186 0.00708697 0.0287762 0.0644228 0.00829783 0.011707 0.0286326 0.00544322 0.0196966 0.0109148 0.249488 0.256563 0.00664712 0.0113586 0.00677964
384 T 2.75106 0.0128743 0.0467701 0.0138388 0.0151735 0.00807352 0.0112064 0.0684967 0.0145533 0.0152762 0.00933231 0.0193878 0.0559249 0.00846754 0.0091547 0.019934 0.0941707 0.532856 0.0199609 0.0142249 0.0103229
385 Q 3.17292 0.135607 0.0125185 0.0456456 0.0986744 0.00981238 0.00749361 0.0167577 0.00963741 0.0143354 0.0195828 0.0283429 0.0374606 0.0126256 0.408528 0.0167515 0.0358873 0.029886 0.0282349 0.0191544 0.0130632
386 N 4.02713 0.0399163 0.016596 0.067739 0.0387226 0.0287115 0.0254058 0.0666725 0.077959 0.0812556 0.0848481 0.0529992 0.0655634 0.00205912 0.0833269 0.121155 0.0514853 0.0434448 0.0312132 0.00427415 0.0166515
387 A 2.74496 0.576558 0.0210936 0.0294395 0.0222419 0.0146568 0.0147156 0.0216742 0.0138486 0.0197109 0.0117069 0.0212765 0.023323 0.0205063 0.0228843 0.0121106 0.0341776 0.0340821 0.0436796 0.0200608 0.0222533
388 I 3.20723 0.018656 0.0113432 0.0121448 0.00913949 0.0722091 0.0075011 0.00901137 0.318943 0.00656717 0.0922771 0.141678 0.0231476 0.00747424 0.0161201 0.0042738 0.00506272 0.023134 0.150087 0.0160672 0.055162
389 N 3.89406 0.0650647 0.0137006 0.0493167 0.0524274 0.0270618 0.00726396 0.0448944 0.0423518 0.0344647 0.0336245 0.00903309 0.16489 0.00237388 0.101172 0.0990124 0.0724927 0.101159 0.0269852 0.0354331 0.0172783
390 G 3.73979 0.0441708 0.0260876 0.00198763 0.0168362 0.0249114 0.0290075 0.047495 0.0579484 0.0892446 0.0771202 0.0620959 0.00498155 0.000766964 0.144114 0.115859 0.15804 0.0488987 0.0356911 0.012175 0.00256953
391 I 3.05736 0.0142252 0.0273793 0.0214024 0.0240141 0.0182742 0.0116401 0.0128659 0.388231 0.0267354 0.0772865 0.0446967 0.0210625 0.00895834 0.0110991 0.00660493 0.019374 0.0179312 0.220675 0.0154679 0.0120758
392 T 3.82354 0.0953376 0.00769519 0.0161022 0.0666137 0.00733116 0.019623 0.0680158 0.0291527 0.0438979 0.019798 0.0291753 0.0617932 0.00544292 0.0853948 0.0858082 0.0761296 0.186616 0.0129345 0.0103198 0.072818
393 N 3.68377 0.0286867 0.0375967 0.0328046 0.0146843 0.0136169 0.0196292 0.0615856 0.0396297 0.0179526 0.018272 0.0618317 0.262387 0.00577408 0.0778094 0.0970595 0.0209145 0.117837 0.0372193 0.0203543 0.0143553
394 K 3.07725 0.0090573 0.0105597 0.0116224 0.0628591 0.0101692 0.0156229 0.024023 0.014782 0.377482 0.0112632 0.113376 0.022767 0.00909117 0.0328579 0.193014 0.0249298 0.0183741 0.00672142 0.0174473 0.0139805
395 V 2.82855 0.0111161 0.0131423 0.00633419 0.0138166 0.0163735 0.00632125 0.0288643 0.349177 0.00699052 0.0800066 0.050668 0.00730971 0.0109397 0.0328857 0.0071935 0.00662725 0.00741704 0.308772 0.00885474 0.0271907
396 N 3.36393 0.0166578 0.0216834 0.0318183 0.0216105 0.0157683 0.0110387 0.0372922 0.0140597 0.0287726 0.0308322 0.0298089 0.314303 0.00642176 0.0248717 0.0419246 0.226829 0.0626025 0.0242316 0.021423 0.0180504
397 S 3.87699 0.110919 0.0817883 0.00938404 0.035486 0.0257839 0.042038 0.0249597 0.02217 0.0268086 0.0152419 0.0409927 0.0897386 0.00996741 0.0901376 0.0213443 0.15989 0.120137 0.025843 0.0212357 0.0261343
398 V 3.40883 0.0180936 0.0632706 0.02788 0.0106126 0.0817852 0.0129105 0.0124584 0.171068 0.0104642 0.0590349 0.0246815 0.0529252 0.00506237 0.0219459 0.00527998 0.0159796 0.00874968 0.300081 0.023554 0.0741618
399 I 2.96176 0.0169868 0.0202285 0.011769 0.0125348 0.0169014 0.00591258 0.0101285 0.402841 0.00866811 0.123674 0.0654929 0.0133936 0.0159741 0.018683 0.0191635 0.0101542 0.017222 0.187061 0.0101879 0.0130206
400 E 3.80436 0.115276 0.0092287 0.0537826 0.17677 0.0193744 0.0293515 0.048448 0.0376527 0.0202697 0.0192052 0.0477699 0.0366434 0.00460976 0.157864 0.033663 0.0869123 0.0438891 0.0169092 0.0284634 0.0139159
401 K 3.78976 0.0871966 0.0244116 0.00654869 0.019585 0.00868044 0.00743851 0.0511627 0.103756 0.188917 0.0333786 0.0778415 0.0218261 0.00813482 0.0550355 0.084222 0.030845 0.0676409 0.095578 0.0187023 0.00909852
402 M 3.37494 0.0262676 0.0301258 0.0234908 0.00746852 0.0356112 0.00588936 0.00974845 0.187155 0.0197852 0.140651 0.262425 0.0281658 0.00613992 0.00960139 0.00950065 0.00567215 0.0230183 0.0959824 0.0469447 0.0263568
403 N 3.87281 0.0734556 0.0196295 0.0250549 0.0155902 0.0315397 0.0640689 0.0463741 0.037372 0.0337941 0.00796 0.0325503 0.192545 0.00664798 0.0756907 0.0660598 0.118758 0.0668758 0.0154504 0.0122755 0.0583072
404 T 4.08468 0.10379 0.0244156 0.00852024 0.0194088 0.0480623 0.0925 0.0432456 0.0228548 0.0411173 0.0794702 0.0752119 0.0434 0.0256033 0.0580698 0.0813158 0.0800408 0.0766391 0.0394187 0.0196795 0.017236
405 Q 3.58946 0.123533 0.0523524 0.0190365 0.0470669 0.0370113 0.150241 0.0898529 0.00871315 0.0407404 0.00353868 0.0303411 0.0170127 0.00999971 0.19286 0.114967 0.00561517 0.011222 0.0350456 0.00571872 0.00513225
406 F 3.78855 0.0591525 0.0116005 0.0245518 0.00893953 0.190938 0.0391523 0.0170483 0.0747419 0.00814135 0.0941285 0.103398 0.0682906 0.00512914 0.0245225 0.0284177 0.0206297 0.0139098 0.0270314 0.0765369 0.103739
407 T 4.06558 0.0382093 0.0499435 0.00816388 0.0295914 0.0210666 0.0203137 0.053052 0.032113 0.0323215 0.0370829 0.0199552 0.0909931 0.0311279 0.0547943 0.108709 0.0773082 0.112508 0.095298 0.028265 0.0591825
408 A 4.10567 0.0693394 0.0345748 0.0294829 0.0304468 0.0485066 0.0288309 0.0190873 0.0393575 0.0445062 0.0450111 0.132692 0.00692596 0.0140483 0.0724477 0.0535217 0.0659107 0.0740574 0.0798039 0.0503162 0.0611331
409 V 3.91201 0.160511 0.0734511 0.0212988 0.0103131 0.029732 0.0331545 0.023256 0.0533225 0.0299591 0.079908 0.0306724 0.0243696 0.00680594 0.0761345 0.0709265 0.0412561 0.0545787 0.143856 0.0128382 0.0236551
410 G 3.86372 0.0333635 0.0126521 0.0960928 0.0177834 0.018208 0.112752 0.0161307 0.0137716 0.0183854 0.0437869 0.0167391 0.0371515 0.0382129 0.0437703 0.188352 0.111087 0.0450337 0.0348429 0.0254338 0.076451
411 K 3.90286 0.0591686 0.0252262 0.00840829 0.0251603 0.0244094 0.130668 0.0700425 0.0306349 0.181539 0.0207265 0.0193243 0.0240657 0.018152 0.0857117 0.0107132 0.0631715 0.0585692 0.0639324 0.0417335 0.0386431
412 E 4.04746 0.0716189 0.0263364 0.049033 0.052724 0.0871313 0.0125897 0.0407442 0.0711932 0.0671489 0.0379713 0.0236953 0.027165 0.00192635 0.0945387 0.0408961 0.0343279 0.0985745 0.110918 0.0174626 0.0340046
413 F 3.05875 0.0114674 0.0203474 0.0165684 0.0129461 0.431322 0.0301702 0.0183564 0.032515 0.0160795 0.0155627 0.02023 0.0205387 0.0222313 0.021046 0.00845738 0.0288358 0.0107832 0.015971 0.16866 0.0779122
414 N 3.34723 0.0826099 0.0116408 0.0240201 0.00778649 0.00672681 0.20733 0.0369664 0.00995693 0.0452968 0.00250922 0.0149853 0.216691 0.0112499 0.0205816 0.00821128 0.149576 0.105658 0.0100449 0.0148376 0.0133212
415 N 4.21465 0.0578775 0.0224542 0.0354778 0.0515353 0.0616193 0.0328946 0.0211681 0.0867519 0.0278078 0.0684564 0.0384366 0.0655185 0.0172657 0.0484666 0.0534911 0.0530797 0.0632812 0.0723033 0.0587153 0.063399
416 L 3.61516 0.00942324 0.0234844 0.0097203 0.0158112 0.147568 0.00787939 0.016418 0.0381828 0.0545237 0.212143 0.0833439 0.0258225 0.00820938 0.0374387 0.137365 0.0109921 0.0100514 0.0366559 0.0253487 0.0896175
417 E 3.20072 0.0203445 0.0262554 0.0447041 0.470028 0.0213092 0.0270249 0.02721 0.0240236 0.0529133 0.0139048 0.0331928 0.0173281 0.0203133 0.0307627 0.0465406 0.0165144 0.0199793 0.0290307 0.0315083 0.0271119
418 K 3.56567 0.0364846 0.0306126 0.0163881 0.0379064 0.0586112 0.010241 0.02789 0.020182 0.25403 0.101364 0.0236213 0.0452999 0.0116284 0.0252675 0.201516 0.0160232 0.0271359 0.0125331 0.0245042 0.0187618
419 R 3.4879 0.0213496 0.0245544 0.0258173 0.0344602 0.0260194 0.05239 0.0280398 0.0248545 0.0429332 0.0202348 0.0180748 0.0292511 0.0266825 0.0303481 0.389675 0.0331518 0.0623346 0.0158743 0.0641543 0.0298001
420 M 3.70589 0.021736 0.0190531 0.0655608 0.0209386 0.0894763 0.0125879 0.0268837 0.0736635 0.0293882 0.131407 0.257365 0.0254933 0.0143518 0.0496663 0.0111529 0.0218353 0.029459 0.0250506 0.0555489 0.0193812
421 E 3.7463 0.0510198 0.0200216 0.0416765 0.183912 0.0398271 0.0525723 0.0308291 0.0156189 0.0561637 0.0206875 0.0318401 0.0347485 0.00838427 0.212361 0.0270194 0.092703 0.0126893 0.0199935 0.0195903 0.0283425
422 N 3.78641 0.0711472 0.0162889 0.0366521 0.0278041 0.0246346 0.0516658 0.03399 0.0325064 0.0346943 0.0249641 0.041682 0.249346 0.0173937 0.0244593 0.0141934 0.104989 0.116037 0.0201097 0.0310643 0.0263783
423 L 3.3553 0.0233234 0.024969 0.0265563 0.0276832 0.0486382 0.0199165 0.0219061 0.0309026 0.0382069 0.423556 0.0566299 0.019778 0.0267817 0.0249083 0.00862994 0.0311137 0.0195929 0.067006 0.035255 0.0246466
424 N 3.69773 0.0575089 0.0442361 0.0396617 0.0191304 0.0361844 0.0204059 0.0674368 0.0782919 0.0347892 0.0126698 0.0338538 0.297713 0.0368586 0.0403394 0.00888577 0.0131961 0.018061 0.0133983 0.0760269 0.0513518
425 K 3.44458 0.0530635 0.00970409 0.0223276 0.030859 0.0114678 0.00571545 0.0457967 0.012843 0.272648 0.0158615 0.0186226 0.0847152 0.0064392 0.0690773 0.202988 0.0303121 0.0290277 0.0541842 0.0163731 0.00797413
426 K 3.13527 0.0209664 0.0147324 0.0221408 0.048352 0.0260597 0.0132013 0.0328015 0.0206663 0.465192 0.0170398 0.0373551 0.0377644 0.00971504 0.0350246 0.0981142 0.0219227 0.0236864 0.018922 0.021193 0.0151505
427 V 3.574 0.0233844 0.0306872 0.0264337 0.0149811 0.0247361 0.0167961 0.0151967 0.128001 0.0365572 0.04016 0.0760326 0.0125032 0.0179697 0.0148785 0.0142712 0.0278316 0.0330336 0.297167 0.0368997 0.112479
428 D 3.507 0.0225911 0.0169453 0.351365 0.0719813 0.0281001 0.0172791 0.0239143 0.0152245 0.0246672 0.0104099 0.0468081 0.0734508 0.0208718 0.0316221 0.0124634 0.0272882 0.10239 0.0329026 0.0295573 0.0401683
429 D 3.49748 0.0407216 0.0158461 0.365968 0.055856 0.0223116 0.0326101 0.0304104 0.0220179 0.0202378 0.0124939 0.0363318 0.071529 0.0174465 0.0975304 0.0173598 0.0300149 0.0242672 0.020701 0.0323015 0.0340446
430 G 3.17544 0.0234275 0.0179773 0.028769 0.0534928 0.0147571 0.47044 0.0176357 0.0341296 0.0246879 0.0308992 0.0526074 0.0260578 0.0129224 0.0542823 0.0204836 0.0213894 0.016173 0.0176969 0.02837 0.0338019
431 F 3.07062 0.0156311 0.0206058 0.0183013 0.0221164 0.385125 0.0275809 0.0164651 0.0327383 0.0141067 0.242686 0.0361644 0.0320066 0.0125404 0.0141658 0.012767 0.0124772 0.00915727 0.0238184 0.0229464 0.0285994
432 L 3.86442 0.0117661 0.0195554 0.013127 0.0346246 0.0624796 0.0172873 0.0521887 0.0653257 0.0259954 0.222315 0.0346089 0.0315035 0.015659 0.106944 0.0280938 0.0145817 0.0582334 0.0670863 0.0708861 0.0477376
433 D 3.65654 0.0547808 0.0484445 0.277462 0.112561 0.0114413 0.0439669 0.0454464 0.0173925 0.0134305 0.0123698 0.0254642 0.0392399 0.00857879 0.0777684 0.0113486 0.0941375 0.0323516 0.0181991 0.0227648 0.0328511
434 I 3.12063 0.0126003 0.0118867 0.0139287 0.0161515 0.0904025 0.00836891 0.0102949 0.280549 0.0134732 0.243872 0.0415196 0.0126559 0.00756886 0.0152654 0.00807725 0.00856694 0.01035 0.150802 0.0276383 0.0160279
435 W 2.97616 0.0168778 0.0397158 0.0272524 0.0284797 0.0209643 0.017892 0.0464085 0.0345647 0.0206021 0.0151754 0.0274633 0.0188082 0.034396 0.0166665 0.0380214 0.00882788 0.020709 0.0162431 0.52259 0.0283422
436 T 3.37624 0.0242312 0.0269197 0.0252279 0.0454096 0.0349677 0.0231307 0.0302888 0.0292149 0.0250179 0.0115358 0.0339023 0.0211253 0.0110462 0.0669261 0.0455332 0.0444801 0.417242 0.0115722 0.0364495 0.0357787
437 Y 3.43466 0.0557444 0.0452956 0.0296293 0.0198472 0.0356484 0.0232292 0.0348521 0.024736 0.0152225 0.0253313 0.03416 0.0474148 0.0214535 0.0190374 0.0130262 0.0569444 0.0172811 0.0213702 0.0604629 0.399313
438 N 3.50746 0.0120261 0.0200767 0.0564388 0.0536663 0.0210326 0.00984184 0.0660547 0.0150215 0.020746 0.0394048 0.0207191 0.299759 0.00842032 0.173939 0.00687214 0.0384748 0.035071 0.0200079 0.047099 0.0353292
439 A 3.5559 0.240816 0.0226078 0.0173553 0.0621789 0.0109528 0.0125992 0.0203687 0.177903 0.0144365 0.0465732 0.0222378 0.125095 0.0144152 0.012766 0.00636926 0.0647048 0.0440818 0.0495299 0.0211286 0.0138807
440 E 2.94095 0.0317719 0.0200348 0.0375335 0.528434 0.0185231 0.0181542 0.034655 0.0266382 0.0289214 0.00886848 0.0288113 0.0305829 0.0137291 0.0412725 0.0146224 0.0470575 0.01683 0.0121877 0.0264159 0.014956
441 L 3.60867 0.00966428 0.0253946 0.0178721 0.0216869 0.0832658 0.0078572 0.0283542 0.0874736 0.014736 0.308758 0.0966228 0.0196826 0.0169866 0.0448417 0.0319588 0.0198748 0.0367525 0.0429799 0.0494529 0.035784
442 L 3.68344 0.0590829 0.010902 0.0111095 0.0905962 0.09691 0.012961 0.0763927 0.129825 0.0127965 0.212834 0.0635825 0.0123824 0.0154458 0.016171 0.0136823 0.0202724 0.0360349 0.0816505 0.0125878 0.01478
443 V 3.57516 0.0168103 0.0308083 0.0263843 0.0203424 0.0358852 0.0431877 0.0192214 0.162826 0.051678 0.036278 0.0559342 0.0253866 0.0114444 0.0345987 0.0086634 0.016082 0.0765291 0.293139 0.0172856 0.0175158
444 L 2.96013 0.0306249 0.0163946 0.018343 0.0255987 0.016761 0.0187151 0.0200743 0.0344633 0.0122212 0.519999 0.0298369 0.0354364 0.0520086 0.0297215 0.0102606 0.00837117 0.0321188 0.0482395 0.0301377 0.0106734
445 L 3.78888 0.0255442 0.0159828 0.0151537 0.0262046 0.107161 0.0128698 0.0161603 0.0678294 0.0375927 0.223512 0.0928019 0.0259622 0.0251397 0.034109 0.0154495 0.0160591 0.0664453 0.0163197 0.0839176 0.0757856
446 E 3.2374 0.0167607 0.0141255 0.0694552 0.442272 0.016739 0.0264095 0.0284235 0.0154845 0.0377552 0.00994195 0.0287753 0.0673517 0.0251941 0.063051 0.0182084 0.0171772 0.0257935 0.0214246 0.0293462 0.0263101
447 N 3.15467 0.01461 0.0159266 0.0284278 0.0225148 0.0126668 0.0279054 0.0427456 0.0473725 0.0603174 0.00763028 0.117349 0.440713 0.0117474 0.0339267 0.00817166 0.0232333 0.0248362 0.0146687 0.0229959 0.0222414
448 E 3.68503 0.0246547 0.0153392 0.0487349 0.283828 0.0148228 0.0412011 0.0374173 0.0111622 0.0348352 0.0251588 0.0230791 0.0142414 0.0226012 0.0405616 0.0369649 0.0599382 0.0835784 0.0247484 0.0283046 0.128829
449 R 3.46341 0.0172207 0.0223305 0.0423974 0.0279635 0.0163799 0.0262408 0.0678374 0.0555 0.0423328 0.00812536 0.0313298 0.0237235 0.0171419 0.0301955 0.363127 0.0276967 0.0424914 0.00906527 0.110859 0.0180421
450 T 2.98275 0.0329778 0.02081 0.064366 0.0239001 0.0171885 0.0109492 0.0265966 0.0334158 0.0151102 0.0133579 0.0304821 0.019088 0.0210547 0.0147496 0.0644987 0.020288 0.510809 0.0198407 0.0140299 0.0264868
451 L 3.17837 0.00780952 0.0148568 0.0143449 0.0251224 0.0287958 0.0168415 0.0200765 0.0204764 0.0159191 0.447006 0.0387124 0.0730051 0.0122179 0.0179007 0.0883413 0.0358182 0.0141817 0.0254221 0.0443336 0.0388174
452 D 3.62629 0.0594316 0.0136439 0.299507 0.0306327 0.0303602 0.0256226 0.027537 0.0538418 0.0265116 0.00887504 0.0298685 0.0515209 0.0166738 0.0264189 0.0157662 0.150134 0.0385121 0.0352795 0.0258021 0.0340611
453 F 3.48972 0.00942346 0.0284719 0.0221153 0.025705 0.361325 0.0503149 0.0203072 0.0402379 0.0157023 0.0809114 0.0503018 0.0167864 0.0261909 0.0295352 0.0102103 0.034714 0.0205016 0.0192657 0.0903435 0.047636
454 H 3.18973 0.0140021 0.0180055 0.0242823 0.0258502 0.0287642 0.0191907 0.4164 0.0259055 0.0318069 0.0213438 0.0361646 0.0203904 0.0149085 0.0324345 0.018237 0.0173646 0.169984 0.0150999 0.0215573 0.0283087
455 D 3.75625 0.0479974 0.0102242 0.231664 0.175557 0.0154315 0.0248276 0.0339378 0.0207716 0.0231226 0.0609264 0.0495503 0.0426127 0.0132061 0.0262231 0.0228081 0.0664214 0.0345642 0.034159 0.0264279 0.0395674
456 L 4.11057 0.035194 0.00883354 0.0429771 0.0320467 0.0878135 0.0593961 0.0877226 0.0509165 0.0460091 0.103267 0.0708387 0.0555401 0.00707937 0.0392821 0.0694488 0.0357394 0.0815292 0.034798 0.0173313 0.0342366
457 N 3.22127 0.0404089 0.0128766 0.0303796 0.016658 0.0142709 0.0116452 0.0231575 0.0163721 0.0578436 0.0216909 0.0803386 0.384513 0.00834303 0.161885 0.00814816 0.0270487 0.0397156 0.0147168 0.0153625 0.014625
458 V 3.37778 0.0267182 0.0186355 0.0133755 0.0281146 0.0123743 0.00579884 0.0275584 0.16078 0.0318201 0.148578 0.0427311 0.0178239 0.0165203 0.0706974 0.0126864 0.019606 0.0176751 0.301806 0.0143837 0.0123174
459 K 3.6125 0.0272612 0.0168364 0.0530403 0.0424217 0.0120373 0.0280825 0.0406225 0.0083584 0.314117 0.0233753 0.0517722 0.0552707 0.0577303 0.0420207 0.115048 0.0103007 0.0301207 0.00971368 0.0353286 0.026541
460 N 3.75299 0.113793 0.0143719 0.0314193 0.0383654 0.00781611 0.0270334 0.0365078 0.0106546 0.151002 0.00897937 0.0355448 0.127027 0.0065697 0.116957 0.0305489 0.106536 0.0849159 0.0260848 0.0142492 0.0116216
461 L 3.25709 0.0132654 0.0178569 0.021519 0.0231123 0.0371802 0.0111046 0.024803 0.226551 0.0174127 0.353293 0.0306917 0.0233243 0.0332155 0.0402117 0.0148922 0.0160355 0.0152414 0.0288032 0.0260099 0.0254777
462 Y 3.1617 0.0148332 0.0231002 0.0330222 0.0190867 0.180392 0.0136881 0.035601 0.0574129 0.0272537 0.0159811 0.0272042 0.0204872 0.0166965 0.0248809 0.0272336 0.0101568 0.011166 0.012211 0.0229038 0.406689
463 E 3.86323 0.0329334 0.00872886 0.150472 0.150327 0.0324089 0.0296249 0.024026 0.0198385 0.0273817 0.0124403 0.0615 0.0887853 0.00528456 0.0843323 0.0127255 0.0652129 0.0708783 0.0217581 0.0273376 0.0740049
464 K 3.87401 0.0770654 0.00989925 0.0265306 0.0806078 0.0289995 0.0767415 0.0253569 0.0315421 0.20867 0.0155788 0.032951 0.0962019 0.0139835 0.0661269 0.0750437 0.035802 0.0413917 0.0150919 0.0200833 0.022332
465 V 3.56419 0.0880641 0.075704 0.0162604 0.025164 0.0206846 0.0106798 0.0226836 0.0440378 0.0257539 0.0472472 0.0376715 0.0202836 0.018238 0.0201852 0.0119891 0.0342818 0.136281 0.305632 0.0202965 0.0188615
466 K 3.7955 0.0849916 0.0431752 0.0202102 0.0306323 0.0334076 0.0743981 0.0534994 0.0159678 0.25231 0.0172779 0.0317846 0.0462607 0.0172769 0.0386065 0.115351 0.026482 0.0253543 0.0135256 0.0334494 0.0260379
467 S 3.99717 0.108843 0.0292596 0.0372788 0.0513651 0.00586029 0.077715 0.0258927 0.0330006 0.075998 0.0275541 0.0220667 0.0521631 0.00726951 0.0340852 0.0981646 0.0927005 0.095601 0.089679 0.0223197 0.0131838
468 Q 3.82863 0.0514243 0.10713 0.0116041 0.0217372 0.0094996 0.0117043 0.0174014 0.0690357 0.0253205 0.116669 0.134244 0.034451 0.00414418 0.104771 0.0811053 0.0902191 0.0410227 0.0505506 0.00790404 0.0100615
469 L 3.31629 0.0108464 0.0233749 0.0200458 0.0162908 0.0293394 0.0152748 0.0324163 0.128469 0.0136153 0.398663 0.0306527 0.0219789 0.032052 0.0267972 0.0105576 0.0343536 0.0423258 0.0660503 0.0304639 0.0164323
470 K 4.09044 0.0572866 0.0143555 0.0449655 0.0240825 0.0551312 0.0655399 0.0301742 0.0382549 0.117012 0.0366995 0.0370967 0.109496 0.00832849 0.0636517 0.0913955 0.0387106 0.053971 0.0255336 0.065493 0.0228215
471 N 3.94501 0.048126 0.014954 0.0451048 0.0506045 0.0250098 0.0478635 0.0151041 0.0102899 0.0237296 0.0384936 0.0398317 0.160994 0.00647634 0.126661 0.0249671 0.0579528 0.103755 0.0414339 0.0737618 0.0448866
472 N 3.24698 0.0420745 0.0869082 0.0304511 0.0139402 0.0133753 0.0208045 0.044049 0.0184786 0.0673699 0.00575259 0.0280993 0.422091 0.012284 0.0173504 0.0063867 0.0520709 0.0561732 0.0198117 0.020755 0.0217728
473 A 3.3467 0.337066 0.0175081 0.0230939 0.0198396 0.120428 0.0845064 0.0152484 0.0131333 0.0161994 0.0105765 0.0298512 0.0119497 0.00965664 0.0136261 0.0147916 0.0205916 0.024158 0.09421 0.0141959 0.109368
474 K 3.89063 0.072768 0.0110593 0.0143976 0.127855 0.0498244 0.0222159 0.0410987 0.0294502 0.0580021 0.0723532 0.142097 0.0890148 0.00638465 0.0695465 0.0542504 0.00221382 0.0066695 0.0282066 0.0264297 0.0761628
475 E 3.64258 0.0442372 0.0119314 0.0679242 0.283638 0.0137341 0.0149828 0.0123828 0.0898586 0.0324041 0.0261163 0.018722 0.0694751 0.0681289 0.0453986 0.0104691 0.0344443 0.0320485 0.0991204 0.0157105 0.0092727
476 I 4.04186 0.0297125 0.0318407 0.0266777 0.0184546 0.0198832 0.0139839 0.0442574 0.0919751 0.0658646 0.0925741 0.1009 0.0328454 0.0095427 0.0527055 0.0379994 0.083735 0.0731965 0.115137 0.0295467 0.0291673
477 G 3.71945 0.0179343 0.0307214 0.0261445 0.0333845 0.0641947 0.314179 0.0452287 0.00670471 0.0379703 0.0414174 0.0316799 0.048667 0.0202989 0.0395724 0.0499994 0.0406424 0.043106 0.0168975 0.0257179 0.0655388
478 N 3.7086 0.042397 0.0143628 0.0424102 0.0157112 0.0197812 0.0273811 0.110806 0.0323154 0.0519765 0.0382499 0.0380619 0.288821 0.00927502 0.0399665 0.0516502 0.0214192 0.0452323 0.0134819 0.022511 0.0741897
479 G 3.6387 0.0100615 0.0321757 0.0212139 0.0357766 0.0176227 0.297593 0.0325039 0.0479417 0.0521103 0.0922579 0.0421918 0.0313587 0.00806117 0.0510816 0.0921182 0.00915162 0.0132736 0.00943167 0.0400099 0.0640652
480 C 3.22766 0.01191 0.407092 0.01353 0.0137346 0.0720704 0.0214322 0.0156966 0.0141063 0.0348538 0.0210089 0.0265758 0.0190118 0.020601 0.0162773 0.143182 0.0137725 0.0159873 0.037097 0.0446575 0.0374033
481 F 3.47971 0.00874503 0.0365917 0.0211713 0.0154781 0.299626 0.0187631 0.028754 0.0217468 0.0161371 0.134146 0.0390479 0.0176723 0.0158082 0.0148232 0.0501258 0.0303407 0.0173725 0.14795 0.0126698 0.0530304
482 E 3.88654 0.0367664 0.00700888 0.211372 0.116581 0.0143938 0.0439169 0.0181338 0.0470928 0.0755412 0.070656 0.0206945 0.065017 0.00912498 0.0325625 0.0372099 0.04209 0.0498496 0.0410971 0.0308206 0.0300704
483 F 3.48315 0.00737944 0.0152297 0.0307217 0.0224636 0.363816 0.0158255 0.0683959 0.019289 0.0564483 0.0674544 0.0265219 0.0191111 0.0505615 0.0676337 0.0130005 0.0278101 0.0197324 0.0322224 0.0160092 0.060373
484 Y 3.67824 0.0207842 0.0315098 0.0188304 0.0159861 0.0710814 0.0105584 0.0963399 0.0160075 0.0132093 0.15778 0.099071 0.0412431 0.0110198 0.0218937 0.0803104 0.00773547 0.0169646 0.00820966 0.0678909 0.193575
485 H 3.51623 0.0279956 0.0416431 0.0266358 0.0429647 0.0178845 0.0127814 0.355221 0.014274 0.0390679 0.0274061 0.0195065 0.0263456 0.0337935 0.0342076 0.0475167 0.0144471 0.0365503 0.0523525 0.0134777 0.115928
486 K 4.08008 0.06784 0.0185212 0.0533444 0.0402405 0.0236372 0.0429985 0.0337237 0.113052 0.107117 0.0677295 0.0322361 0.0132801 0.0215529 0.0840228 0.0650715 0.0727135 0.0348934 0.0533665 0.00663315 0.0480253
487 C 3.13918 0.0207386 0.474623 0.0236235 0.0450847 0.0247326 0.0238227 0.0183812 0.0145871 0.0171771 0.0208796 0.0214241 0.0237316 0.0125712 0.0229485 0.0497067 0.0483879 0.065097 0.00884816 0.0342759 0.0293595
488 D 3.62628 0.0305615 0.0246468 0.218544 0.020997 0.00867004 0.0252043 0.0308121 0.0104823 0.0143312 0.0143132 0.0156147 0.151746 0.0840687 0.0174657 0.0851434 0.130693 0.0366322 0.00806412 0.0147867 0.0572235
489 N 3.3756 0.0196405 0.025393 0.0598683 0.013356 0.0244876 0.0124178 0.0314084 0.022132 0.0242381 0.0105934 0.0253936 0.386993 0.033778 0.0830783 0.00909901 0.0231619 0.100469 0.0407629 0.0320606 0.0216698
490 E 4.12743 0.0830602 0.0158587 0.0645266 0.0684894 0.0173725 0.0462384 0.068923 0.0588464 0.0190953 0.0480173 0.0568442 0.133404 0.0401 0.023819 0.0515497 0.0453071 0.0551498 0.0342292 0.0506026 0.018566
491 C 3.35729 0.0154763 0.378002 0.0211449 0.0248882 0.0371474 0.0208196 0.0257497 0.0294855 0.0237187 0.0268982 0.160575 0.0247826 0.0199343 0.0248474 0.0136511 0.021286 0.0297306 0.0144384 0.0495816 0.0378426
492 M 3.31267 0.0112227 0.0126206 0.0153489 0.021829 0.0158792 0.012246 0.0390344 0.0983503 0.0335022 0.0410247 0.369711 0.0224809 0.0161003 0.135295 0.00867568 0.0162795 0.0491569 0.0520749 0.0145772 0.0145903
493 E 3.96158 0.108203 0.0155379 0.0913615 0.105833 0.017769 0.138962 0.0820826 0.0173514 0.0310778 0.0146306 0.0492816 0.0556973 0.0070196 0.0391052 0.0379932 0.0677516 0.0248965 0.0185865 0.0435029 0.0333572
494 S 3.87043 0.094379 0.0218987 0.0232755 0.0906739 0.0223425 0.0197775 0.0659805 0.0176051 0.0618133 0.0160108 0.0670075 0.0811948 0.00817051 0.0559859 0.0642568 0.146231 0.116526 0.00681156 0.010961 0.00909862
495 V 3.49448 0.0360562 0.021787 0.0156526 0.0225069 0.0173739 0.0660966 0.0227989 0.106102 0.0165732 0.0280071 0.0256097 0.0179474 0.0403732 0.0194239 0.0458315 0.0679207 0.0209705 0.359699 0.0193822 0.029888
496 R 3.36754 0.019977 0.034931 0.0221359 0.0728739 0.0246046 0.0133203 0.0132814 0.0263627 0.270813 0.0099718 0.04388 0.0175806 0.0142507 0.0340818 0.266562 0.0192355 0.018673 0.0422388 0.0141989 0.0210264
497 N 4.02549 0.0522778 0.0192879 0.0177988 0.0639505 0.0364518 0.0616003 0.0373113 0.104637 0.0605904 0.047549 0.109063 0.0421291 0.000832029 0.0991679 0.0344751 0.0876758 0.0516098 0.0487942 0.00681971 0.0179789
498 G 3.88462 0.0754828 0.0116118 0.0395949 0.0584957 0.0200435 0.248407 0.0521413 0.0318584 0.0282761 0.0255802 0.0543287 0.0526409 0.0104218 0.0431016 0.0419633 0.0679522 0.0373119 0.017689 0.0342051 0.0488948
499 T 3.991 0.0217222 0.0360725 0.0605086 0.0570184 0.0318828 0.0276863 0.0156379 0.102145 0.043099 0.0773303 0.115304 0.0135283 0.00399198 0.103932 0.0264949 0.0815944 0.0437433 0.0929558 0.0120812 0.0332697
500 Y 3.39255 0.0133297 0.0478409 0.0219137 0.0283229 0.0346385 0.010992 0.0421825 0.0165308 0.0211453 0.0651603 0.0473498 0.0258061 0.0378355 0.0350622 0.0106345 0.037527 0.0200457 0.0117385 0.0712908 0.400653
501 D 4.04183 0.0532849 0.0181315 0.0863036 0.0333804 0.0164594 0.00964009 0.0694027 0.030321 0.0788153 0.0460387 0.0937051 0.100184 0.0209934 0.0288137 0.0339226 0.13346 0.0270784 0.0324861 0.0431765 0.0444036
502 Y 4.02309 0.0892089 0.033728 0.0214401 0.0311836 0.0368703 0.0767224 0.11801 0.016621 0.0131142 0.0559198 0.0205193 0.0363613 0.0455236 0.0410434 0.0251251 0.036136 0.0417013 0.0396085 0.0633992 0.157763
503 P 4.16544 0.0388688 0.10605 0.0339001 0.0546389 0.0566519 0.0358303 0.047365 0.0817722 0.0520899 0.052317 0.0798506 0.0318312 0.0945198 0.0143547 0.0574952 0.032809 0.0399391 0.0446475 0.0222686 0.0227994
504 K 3.9903 0.0434396 0.0136504 0.0174085 0.022252 0.0462432 0.0474432 0.0673677 0.0365649 0.108873 0.113714 0.0484748 0.0200484 0.00557979 0.0370313 0.146523 0.0579139 0.0327729 0.0356353 0.024403 0.0746607
505 Y 3.65169 0.0199702 0.032506 0.0247053 0.0239535 0.0628274 0.0120172 0.047497 0.0456682 0.0318037 0.0122989 0.0394098 0.0347841 0.02056 0.0749102 0.0361067 0.0174339 0.0560905 0.00900897 0.0837982 0.31465
506 S 4.01323 0.0856357 0.0308777 0.00741416 0.0493253 0.0420915 0.0300988 0.109916 0.0347599 0.0230518 0.140083 0.01444 0.031591 0.0115278 0.0346067 0.0311738 0.063286 0.0556255 0.0447901 0.101333 0.0583735
507 E 4.16919 0.0685247 0.0348709 0.0532914 0.0736471 0.0439259 0.0665445 0.0325042 0.111183 0.0463066 0.102689 0.0194619 0.0214381 0.0383049 0.0241263 0.0586442 0.0364835 0.0478481 0.0444291 0.0446485 0.031128
508 E 3.94542 0.158967 0.0216347 0.0688342 0.107985 0.0580598 0.0153996 0.0194539 0.0766425 0.02106 0.109244 0.0276889 0.015288 0.0231263 0.066989 0.00826517 0.0483005 0.0323037 0.0598089 0.0355036 0.0254463
509 S 3.57779 0.0996479 0.0592671 0.00663011 0.00483085 0.00727124 0.0940241 0.00429958 0.116732 0.0208848 0.130722 0.0398092 0.00817196 0.00428833 0.0142191 0.0261264 0.0916746 0.182758 0.0722722 0.00663997 0.00973097
510 K 4.20498 0.0802362 0.0148865 0.0229979 0.05642 0.0550129 0.0618657 0.0542098 0.0402652 0.0682637 0.0567167 0.053015 0.0563506 0.00650931 0.0431618 0.0421356 0.0711684 0.0417658 0.0651169 0.0639978 0.0459042
511 L 4.08724 0.0711118 0.0392041 0.015326 0.0415549 0.0337406 0.0633063 0.0301805 0.0302195 0.03235 0.131157 0.106502 0.0432903 0.0454249 0.0255443 0.0323309 0.0838833 0.0652749 0.0722919 0.0190203 0.0182865
512 N 4.02921 0.0397608 0.0276511 0.0306073 0.0329783 0.029464 0.0328724 0.0241423 0.178072 0.0953531 0.0377004 0.0485141 0.0666395 0.00887049 0.0638484 0.0731973 0.058028 0.0374935 0.0639719 0.0184858 0.0323483
513 R 4.06366 0.0473276 0.0155506 0.0251347 0.030515 0.0394521 0.0160129 0.0611954 0.0676462 0.0799827 0.0447392 0.0368928 0.0351085 0.014459 0.0581852 0.122361 0.0484967 0.0458132 0.0287958 0.141493 0.0408384
514 E 3.94717 0.0264609 0.00887653 0.0349395 0.114743 0.0346919 0.0455796 0.024401 0.182199 0.0349624 0.0333345 0.0427777 0.0658374 0.0374904 0.0286725 0.102001 0.0708567 0.053238 0.0139457 0.0154365 0.0295553
515 K 4.08174 0.0336864 0.0064443 0.0439147 0.0375331 0.0314082 0.0791763 0.0299335 0.0461747 0.0707532 0.0242501 0.052147 0.160885 0.0590975 0.0437896 0.0274028 0.05676 0.0624543 0.0697263 0.0186509 0.0458116
516 I 3.1373 0.00883935 0.00678393 0.013804 0.0245059 0.00730637 0.0142208 0.0135047 0.31702 0.158467 0.0661582 0.0422185 0.0288895 0.00866985 0.017307 0.0182689 0.00862614 0.0164138 0.205174 0.0151338 0.00868929
517 D 4.19953 0.0457584 0.0673645 0.0735187 0.0276725 0.0477932 0.0399658 0.0590871 0.0384468 0.074484 0.064858 0.0403595 0.0204384 0.0182794 0.0801282 0.0762067 0.0723128 0.0447823 0.0365226 0.0171314 0.0548895
518 G 4.13392 0.0737147 0.00156636 0.0264032 0.0293141 0.0303016 0.0493573 0.0453375 0.0930726 0.0184298 0.0406138 0.0866688 0.0392528 0.0571362 0.0855951 0.0504326 0.0633024 0.0787956 0.0523757 0.0491556 0.0291729
519 V 3.65316 0.0754993 0.0129992 0.0122095 0.0282909 0.0500286 0.012529 0.0172553 0.0913732 0.0169065 0.141244 0.0397694 0.0206574 0.0290469 0.0262724 0.0366752 0.00860336 0.0815532 0.25483 0.01378 0.0304768
520 K 3.86153 0.0324943 0.0075125 0.0356812 0.167673 0.0190213 0.0166979 0.190646 0.0282383 0.0711883 0.0260147 0.0428312 0.0479547 0.0307292 0.0280922 0.064856 0.0663587 0.0417607 0.0428781 0.0240671 0.0153053
521 L 3.7293 0.0208994 0.00739893 0.00830856 0.0127186 0.0278339 0.022554 0.0328205 0.0936369 0.00999303 0.111805 0.0826747 0.0120085 0.0105459 0.119209 0.0189848 0.0805968 0.115763 0.16208 0.0371155 0.013053
522 E 4.00271 0.0774321 0.0103344 0.028741 0.146921 0.0219987 0.0410895 0.0239709 0.00810843 0.0472439 0.0868937 0.0396845 0.0536174 0.00534932 0.0308473 0.0366158 0.0856123 0.0618218 0.0695606 0.0855342 0.038623
523 S 4.10009 0.0313244 0.0124977 0.0702462 0.0262741 0.0410898 0.0319978 0.0832243 0.0889028 0.056147 0.027911 0.0367433 0.0188685 0.076541 0.0352263 0.125546 0.083891 0.0408155 0.052448 0.019243 0.0410635
524 M 4.1435 0.0417117 0.0376901 0.0415321 0.0353127 0.0189682 0.0472228 0.0272864 0.0443366 0.0214905 0.0690819 0.0862605 0.0775271 0.0715267 0.10216 0.0205245 0.0417296 0.0642278 0.0964831 0.0250946 0.0298335
525 G 3.93104 0.0379779 0.0260873 0.110633 0.0438231 0.0629494 0.145066 0.0373586 0.0283419 0.0194848 0.0230055 0.0231524 0.00844732 0.123833 0.0274587 0.0276583 0.126026 0.0390073 0.0249719 0.0234157 0.0413014
526 V 4.11675 0.0595639 0.0151299 0.0260589 0.0280771 0.0505022 0.0306632 0.024426 0.101129 0.0340552 0.0991698 0.0638218 0.0356747 0.0779974 0.0361025 0.0215282 0.0298762 0.0283847 0.0885381 0.0634385 0.0858629
527 Y 4.0364 0.0250965 0.0223952 0.017551 0.0615544 0.0811757 0.0425338 0.0883428 0.0606134 0.0104408 0.0362058 0.0458757 0.0149739 0.027931 0.0259594 0.0262374 0.0485305 0.0981818 0.0702795 0.0507793 0.145342
528 Q 3.98124 0.0538145 0.00993286 0.108051 0.0627235 0.0357255 0.175559 0.0701104 0.0177213 0.0264525 0.0177295 0.0330871 0.0314006 0.0414053 0.093407 0.0474095 0.0536582 0.0307862 0.0439106 0.0339119 0.0132031
529 I 4.02018 0.0237166 0.0589969 0.0153811 0.0152065 0.0987197 0.0371408 0.0632772 0.156458 0.0388055 0.0524909 0.0731939 0.0245387 0.0124397 0.0495326 0.0134577 0.0329536 0.0518966 0.0401015 0.0935179 0.0481745
530 L 3.25757 0.0491981 0.0710447 0.0142941 0.0301498 0.0657497 0.00724746 0.0185093 0.0319237 0.0314179 0.434634 0.0383591 0.0134854 0.0125182 0.0205796 0.0272608 0.0107146 0.04413 0.0179716 0.0353291 0.0254834
531 A 3.39896 0.37567 0.0505861 0.0219609 0.0289628 0.0100929 0.0424411 0.0234849 0.0486412 0.0264365 0.0507674 0.0196117 0.0228908 0.0124522 0.0181458 0.00901517 0.112821 0.0631091 0.0374657 0.0144074 0.0110374
532 I 3.99965 0.0403429 0.0252911 0.0236615 0.0397065 0.0694266 0.0525661 0.076531 0.222617 0.0392183 0.0385108 0.0489402 0.0321805 0.0251433 0.0322857 0.0488893 0.0247777 0.0552355 0.0376655 0.0423793 0.0246304
533 Y 3.95555 0.044932 0.0462605 0.0308792 0.0451429 0.0372019 0.0276717 0.0708648 0.0260976 0.0258546 0.044103 0.0345224 0.0527781 0.0322266 0.0329388 0.0226785 0.034702 0.0291413 0.0828687 0.0394224 0.239712
534 S 3.94724 0.0387637 0.0340934 0.0311762 0.0728036 0.0230575 0.0486729 0.0305414 0.0671742 0.0388953 0.0670744 0.0416681 0.031079 0.0305183 0.0770342 0.0173865 0.229127 0.0415743 0.0150086 0.0406729 0.0236793
535 T 4.0127 0.0515984 0.0659779 0.0211483 0.0407792 0.0409941 0.1263 0.0431328 0.0306868 0.084889 0.0291816 0.036196 0.0289 0.0444504 0.0195247 0.00765728 0.0649132 0.148582 0.0687975 0.0332841 0.0130067
536 V 3.47236 0.0835349 0.0858244 0.026801 0.00588877 0.0968506 0.0172251 0.0348147 0.0923997 0.00522683 0.0610125 0.0211812 0.0764017 0.00348364 0.00529488 0.00543119 0.00736994 0.0510819 0.288844 0.0187039 0.012629
537 A 3.13268 0.435628 0.0828308 0.0261555 0.0126568 0.00770601 0.0165744 0.0179945 0.0522065 0.0125455 0.0426619 0.0430224 0.0125241 0.00753386 0.0142795 0.00718403 0.0335353 0.0907907 0.0595 0.0133968 0.0112732
538 S 3.53779 0.130558 0.0509308 0.082104 0.00772289 0.00777226 0.0356947 0.00715675 0.0188692 0.0215067 0.0577862 0.0157719 0.0629266 0.0110763 0.0157077 0.0108934 0.265429 0.0944811 0.0839607 0.0101296 0.0095215
539 S 3.35162 0.106469 0.0279905 0.0192152 0.0108958 0.0158183 0.0417232 0.0180117 0.0136093 0.0221785 0.0615291 0.027165 0.0253444 0.0253659 0.01919 0.00957236 0.386918 0.0901535 0.0320571 0.0270335 0.0197598
540 L 3.77129 0.071451 0.0305155 0.00403113 0.00735292 0.115457 0.0231632 0.00961765 0.112351 0.00422315 0.143857 0.074327 0.0111552 0.0104468 0.0160527 0.023437 0.0724289 0.0706972 0.120296 0.0463802 0.0327594
541 V 3.59428 0.0266168 0.0346409 0.0170638 0.013172 0.0791495 0.00777378 0.0128439 0.18747 0.00799969 0.0703213 0.0490064 0.013132 0.0433045 0.0140031 0.0052849 0.00784836 0.13434 0.184621 0.0681626 0.0232443
542 L 3.8035 0.0839152 0.0394234 0.0155326 0.0191144 0.0450127 0.0486735 0.0168501 0.0677887 0.0145398 0.171652 0.153817 0.00673649 0.0191844 0.0242137 0.00551054 0.0466089 0.0933445 0.0532384 0.00926412 0.0655778
543 L 3.64756 0.216724 0.0300499 0.00964892 0.00648598 0.0343765 0.0364696 0.00936529 0.0678398 0.0787847 0.137486 0.0421747 0.0197795 0.00501908 0.00690768 0.00382831 0.130186 0.0379792 0.0592631 0.0272046 0.0404263
544 V 3.35303 0.0529803 0.0129999 0.0205801 0.0146719 0.0309788 0.0283129 0.0123595 0.0297934 0.0145275 0.00829018 0.0315546 0.0525857 0.0133417 0.0114239 0.00638087 0.0522915 0.0764723 0.386449 0.0652037 0.0788025
545 S 3.52258 0.0575708 0.0144136 0.149855 0.0103424 0.0735697 0.00609039 0.0266476 0.00632047 0.0123427 0.0805206 0.0189331 0.0132616 0.0520518 0.027195 0.0244864 0.274614 0.0956519 0.0118122 0.0208918 0.0234284
546 L 2.94171 0.0199317 0.0138138 0.0335977 0.0101526 0.0572558 0.0144656 0.0115536 0.0138304 0.00829126 0.503488 0.0252442 0.00709889 0.0321936 0.0194003 0.0191401 0.011809 0.0223902 0.0386264 0.056442 0.081275
547 G 3.13784 0.0789645 0.0115954 0.0165377 0.0525059 0.0128991 0.431178 0.013985 0.015121 0.0178142 0.0124251 0.106506 0.0170979 0.0097892 0.0186705 0.0272262 0.0137281 0.0791812 0.0262587 0.02393 0.0145867
548 A 2.73358 0.562094 0.0231193 0.0173452 0.0356169 0.0108628 0.0243693 0.020275 0.00965499 0.0108432 0.00838695 0.019862 0.0125453 0.00669885 0.0310104 0.00897386 0.0314762 0.0615178 0.0213603 0.0531602 0.0308273
549 I 3.57027 0.0883053 0.0830036 0.0141716 0.0104948 0.0301725 0.0165549 0.0896955 0.269714 0.0097678 0.124548 0.0374373 0.0227403 0.00627064 0.011297 0.00700718 0.0274474 0.0259343 0.0756365 0.0299641 0.0198356
550 S 3.86042 0.0763024 0.0969565 0.0111963 0.0136051 0.045968 0.111052 0.0110272 0.0242037 0.0114948 0.11239 0.0665859 0.0342599 0.0118053 0.0817394 0.0112467 0.130234 0.0815399 0.0373725 0.0226342 0.00838575
551 F 3.91201 0.0595544 0.0203565 0.0108189 0.0796075 0.144782 0.0524273 0.0257242 0.0814213 0.00989738 0.0669827 0.0203841 0.0340867 0.0171133 0.041995 0.00352236 0.0310703 0.0483041 0.131426 0.0248046 0.0957211
552 W 3.73357 0.0404167 0.0316249 0.0314259 0.0207121 0.135999 0.0457563 0.0190384 0.0578219 0.0198017 0.0229831 0.0843777 0.0209869 0.00915133 0.0356064 0.0180246 0.0147612 0.0196381 0.0395488 0.250198 0.0821268
553 M 3.62094 0.124752 0.00978395 0.0136095 0.0145775 0.019738 0.125845 0.0392573 0.0492541 0.0215551 0.0282172 0.237565 0.025912 0.00904302 0.0176667 0.0961892 0.0807113 0.0464308 0.0094874 0.0233743 0.00702986
554 C 3.72058 0.0814258 0.201595 0.0159213 0.0124637 0.0476803 0.0136606 0.013683 0.151083 0.012543 0.0957703 0.056457 0.013411 0.00925381 0.032621 0.0192507 0.0340944 0.0343195 0.103379 0.0310499 0.0203379
555 S 4.01403 0.0752529 0.00853668 0.0592942 0.0867842 0.0263833 0.0247482 0.0295019 0.0276827 0.0234838 0.0555587 0.0600567 0.0262277 0.00537731 0.123142 0.0248965 0.103395 0.0407149 0.0486048 0.0417035 0.108655
556 N 3.86564 0.0210341 0.0138475 0.0324386 0.0123867 0.0145042 0.00752919 0.0430134 0.0912001 0.0481649 0.0623218 0.0660734 0.150631 0.00338572 0.0166669 0.035327 0.0634577 0.0699548 0.0807657 0.0239554 0.143342
557 G 3.41082 0.0530538 0.00860282 0.032718 0.0374234 0.0238996 0.365911 0.0359365 0.00976395 0.0398215 0.0157353 0.0173882 0.0779216 0.00756369 0.115578 0.0449423 0.0233215 0.0135634 0.0367964 0.0264592 0.0135999
558 S 3.71112 0.0467849 0.00974769 0.00856956 0.0508448 0.0866615 0.00784776 0.0183525 0.0345042 0.0129832 0.0657725 0.0376076 0.0325425 0.00954199 0.176708 0.0093565 0.179064 0.106419 0.0600562 0.0149649 0.0316721
559 L 3.20728 0.0189038 0.0755647 0.00895301 0.0110028 0.0312878 0.00707338 0.0159244 0.0387215 0.0213356 0.385478 0.0476479 0.0106602 0.00810668 0.0990364 0.00659483 0.012576 0.0208319 0.130039 0.0354766 0.0147851
560 Q 3.78045 0.0334911 0.0220325 0.0170052 0.0338743 0.0109939 0.0475231 0.0284291 0.0143556 0.0419468 0.0257615 0.0925572 0.0280129 0.0312459 0.251522 0.0564764 0.06706 0.0657834 0.103044 0.0158894 0.012996
561 C 3.66714 0.0674981 0.224886 0.0112086 0.0119448 0.0962149 0.019518 0.0154088 0.116455 0.0146158 0.0914008 0.0380212 0.0170798 0.00742711 0.0316826 0.0141484 0.00664059 0.0143058 0.092346 0.0345677 0.0746306
562 R 3.97218 0.0594685 0.013112 0.0415017 0.0428743 0.0166323 0.0238382 0.0504249 0.0412964 0.0534878 0.0488594 0.0686622 0.0444175 0.00719163 0.0814209 0.181754 0.0565937 0.0974745 0.041252 0.0146617 0.0150757
563 I 3.28192 0.160492 0.0218232 0.0177115 0.0360878 0.0312789 0.008869 0.015703 0.358108 0.0201255 0.0797337 0.0481196 0.0145455 0.0139401 0.0167201 0.00622414 0.0106973 0.01963 0.0857346 0.0199266 0.0145283
564 C 3.62443 0.024737 0.325324 0.0237759 0.0240915 0.0525506 0.026514 0.0467665 0.0596336 0.0194595 0.0368758 0.0357254 0.118711 0.0159294 0.0209442 0.0153399 0.0303535 0.0327253 0.0215993 0.0351652 0.0337788
565 I 3.3857 0.0374276 0.0421035 0.0191113 0.0142502 0.0425275 0.00637482 0.0139871 0.269732 0.0104043 0.244285 0.0534062 0.022231 0.00683824 0.0170631 0.00586661 0.00994165 0.0389304 0.0655663 0.0366763 0.0432775
