# Supplementary material for: Accurate Measurement of the Effects of All Amino-Acid Mutations on Influenza Hemagglutinin
Source: Viruses. 2016 Jun 3;8(6):155. doi: 10.3390/v8060155 (PMC4926175; doi:10.3390/v8060155)
Supplement: Supplementary file 2 [file viruses-08-00155-s002.zip › Supplemental_File_3_HApreferences_rescaled.txt]

# POSITION WT SITE_ENTROPY PI_A PI_C PI_D PI_E PI_F PI_G PI_H PI_I PI_K PI_L PI_M PI_N PI_P PI_Q PI_R PI_S PI_T PI_V PI_W PI_Y
2 K 3.84576 0.0192063 0.0859221 0.00194554 0.00917324 0.094272 0.00917532 0.0327435 0.086069 0.0571445 0.111447 0.0385804 0.0652312 0.0147599 0.0423485 0.0138317 0.0437246 0.165757 0.0439119 0.00543081 0.0593254
3 A 3.70146 0.110257 0.0173693 0.0389568 0.015039 0.0457395 0.00245942 0.0117642 0.0585468 0.00745129 0.244419 0.0655346 0.0849693 0.0126861 0.0193003 0.0301325 0.030406 0.0223274 0.0785193 0.023672 0.0804504
4 K 4.04623 0.150044 0.046961 0.00534562 0.0206254 0.0206882 0.0181831 0.0267027 0.0309062 0.0938202 0.0526454 0.0642591 0.0536746 0.0417358 0.0562133 0.0740603 0.0619194 0.0767773 0.0556905 0.0279222 0.0218255
5 L 3.18469 0.171049 0.115902 0.00538325 0.011117 0.233676 0.00615171 0.0418137 0.0495491 0.0359029 0.215957 0.0174257 0.00421664 0.00283774 0.00757609 0.00352551 0.00275523 0.00758698 0.0147433 0.0286964 0.0241343
6 L 3.31545 0.0251068 0.0192669 0.00858371 0.00326892 0.216929 0.00158437 0.0557501 0.0838594 0.00287993 0.226101 0.0530977 0.00201708 0.00478379 0.0513837 0.00557156 0.0260751 0.00553581 0.033979 0.138934 0.0352922
7 V 3.45466 0.0195371 0.114451 0.00228911 0.0146683 0.116243 0.00226977 0.00162505 0.0754226 0.0247703 0.197489 0.112093 0.00982167 0.000264567 0.00690423 0.0450232 0.00243785 0.0218546 0.126509 0.0888296 0.0174968
8 L 2.54079 0.0197678 0.0147334 0.00125594 0.00216914 0.213792 0.00424228 0.00586444 0.0887602 0.00344528 0.480997 0.0355259 0.00361127 0.00372954 0.0137006 0.00618073 0.021838 0.00862863 0.0393796 0.0251723 0.00720619
9 L 3.19142 0.00214087 0.120984 0.00220739 0.00285044 0.0486993 0.0981758 0.00289497 0.0439925 0.00199588 0.291302 0.105175 0.00909867 0.00661324 0.00342498 0.00773482 0.00341508 0.00603373 0.125102 0.0476068 0.070553
10 Y 3.36141 0.0448689 0.0691064 0.00256721 0.00144578 0.259894 0.00417131 0.0131608 0.113656 0.0752915 0.0655765 0.0489138 0.00274877 0.00108679 0.00408726 0.00451775 0.115689 0.0352206 0.0163329 0.00526209 0.116404
11 A 3.59744 0.0892678 0.043493 0.00213303 0.0139592 0.191174 0.010051 0.0296944 0.0657993 0.00190115 0.154519 0.0281016 0.0144295 0.00470741 0.0255803 0.0036474 0.0705211 0.041602 0.139347 0.0509379 0.0191349
12 F 3.4347 0.0553102 0.127246 0.00304618 0.00162171 0.144106 0.0977668 0.00756077 0.0882215 0.00211472 0.0862073 0.0170034 0.00384645 0.00353455 0.00407571 0.0138374 0.135104 0.00916523 0.154836 0.0414664 0.00393051
13 V 3.15092 0.0746298 0.0194155 0.00568323 0.113677 0.0139882 0.00815781 0.0291347 0.0592305 0.00670675 0.00657637 0.0231284 0.00916926 0.00493451 0.026741 0.0264897 0.156824 0.0333623 0.365392 0.00911705 0.00764155
14 A 3.55795 0.315917 0.0505876 0.0154975 0.0711485 0.0318021 0.0219727 0.0223523 0.00995448 0.0152564 0.071374 0.0327701 0.0646349 0.0090313 0.124226 0.0222194 0.0361345 0.0216076 0.018924 0.0264954 0.0180942
15 T 2.8277 0.0321377 0.0598907 0.00623495 0.00744443 0.00247631 0.00805496 0.00301051 0.262273 0.00792996 0.00071779 0.0468398 0.00512289 0.0433619 0.00192568 0.00161758 0.0434667 0.341149 0.111881 0.0103704 0.00409412
16 D 3.27436 0.143484 0.00925603 0.334922 0.0348404 0.00353462 0.0132573 0.0628614 0.00985444 0.0913144 0.0128829 0.0883563 0.0120062 0.000698519 0.00940902 0.0758521 0.0269335 0.0138015 0.0160978 0.0178433 0.0227947
17 A 1.5698 0.78254 0.0081147 0.0228696 0.0103641 0.00383302 0.0477873 0.010615 0.0106019 0.00823779 0.00166139 0.0121667 0.00774389 0.00305756 0.00775994 0.00167338 0.0274967 0.0045816 0.0125647 0.0137913 0.00253931
18 D 1.60114 0.00988166 0.00286988 0.756404 0.0210355 0.00177012 0.06248 0.00330945 0.0015721 0.00764133 0.000657807 0.0065821 0.0206221 0.00294479 0.00494442 0.00539679 0.00128762 0.004869 0.0202437 0.00723576 0.0582514
19 T 3.39446 0.000620245 0.000768994 0.00302666 0.0249071 0.00469647 0.000317133 0.0396045 0.0280391 0.0631086 0.221326 0.0277882 0.0497419 0.000233296 0.197518 0.0789027 0.0944374 0.0845351 0.047117 0.00245518 0.0308568
20 I 1.62293 0.00153767 0.00192662 0.00850381 0.00619165 0.00286526 0.00101971 0.0016269 0.737059 0.104472 0.0412615 0.0218226 0.00387461 0.0055949 0.0122372 0.00171687 0.00328974 0.0104909 0.0271136 0.00250073 0.00489531
21 C 1.00433 0.00178647 0.853272 0.0738716 0.00110349 0.00657352 0.000825091 0.001234 0.000901283 0.00615013 0.00241081 0.00434535 0.00186147 0.00380321 0.00230008 0.0031793 0.0025925 0.00122799 0.00649505 0.0227581 0.00330883
22 I 1.42526 0.00599753 0.004238 0.0298067 0.0036688 0.0023377 0.000762797 0.0050783 0.792502 0.00769475 0.0420343 0.00629027 0.00679197 0.00056528 0.00254424 0.00111649 0.00363477 0.00502009 0.0467836 0.00360357 0.0295284
23 G 1.01731 0.00279127 0.00601757 0.00607575 0.00251599 0.00120865 0.83823 0.00250227 0.00126968 0.00252269 0.00199587 0.00352554 0.00233414 0.00574129 0.0023305 0.00260377 0.104383 0.000663198 0.00649519 0.00463863 0.00215485
24 Y 1.98647 0.00262267 0.010484 0.00254452 0.00427929 0.0746321 0.000220759 0.0079505 0.00538978 0.0102607 0.000875807 0.019212 0.00149911 0.000273321 0.0321099 0.00132417 0.00778164 0.118487 0.0196112 0.030012 0.65043
25 H 2.64561 0.0539362 0.00944875 0.00377073 0.00233011 0.00103941 0.00228624 0.50016 0.021236 0.0435533 0.146706 0.0169973 0.00934024 0.00239966 0.0693669 0.00190663 0.0115698 0.0316703 0.0488717 0.00296104 0.0204502
26 A 1.96445 0.634555 0.0284274 0.000925857 0.00706323 0.0021049 0.00211229 0.00160147 0.00219465 0.00135957 0.00055093 0.00600021 0.0424036 0.000588108 0.00293417 0.000537019 0.0631166 0.00607597 0.098658 0.00338168 0.0954092
27 N 0.802394 0.00488182 0.00128684 0.0102483 0.00138699 0.0141812 0.00155272 0.0107742 0.00527457 0.012786 0.000674094 0.00249552 0.904819 0.000523351 0.00127192 0.00868982 0.0109859 0.00208731 0.000407337 0.00275456 0.00291899
28 N 1.12798 0.0648597 0.000996304 0.0301086 0.00463183 0.00265346 0.00265958 0.00102213 0.00114728 0.0049744 0.000746297 0.00369076 0.828162 0.000479488 0.00221976 0.000811703 0.00450592 0.00166961 0.00145917 0.0408959 0.00230616
29 S 1.70722 0.0722043 0.0181694 0.000551469 0.019622 0.00172911 0.00775169 0.00779065 0.00107702 0.0144676 0.000949389 0.00491426 0.0524324 0.00200176 0.00544597 0.00163964 0.730155 0.0440699 0.00436405 0.00765994 0.00300403
30 T 1.58936 0.00220979 0.00172827 0.00192299 0.00418352 0.00219697 0.00302215 0.0181491 0.00300704 0.00271415 0.000986987 0.00684668 0.0753079 0.00933639 0.00242594 0.000892973 0.0391552 0.724835 0.00101443 0.0986856 0.00137885
31 D 2.0395 0.00843118 0.00187552 0.640615 0.0552969 0.00397678 0.00329266 0.0204834 0.00402185 0.00861028 0.00165215 0.00313366 0.0100952 0.000579843 0.0934906 0.0010052 0.000714848 0.0881621 0.0358674 0.00605374 0.0126419
32 T 2.26418 0.00757838 0.0065394 0.00203076 0.23831 0.00163659 0.00477494 0.00303006 0.0105648 0.00284532 0.0446169 0.0340758 0.00956118 0.00296787 0.00906406 0.0509709 0.0175271 0.52894 0.0187249 0.0051336 0.00110693
33 V 1.40221 0.00617705 0.00526526 0.0473784 0.00274702 0.00499976 0.00318454 0.00159788 0.0666654 0.0221416 0.0324921 0.00390256 0.00114327 0.000475503 0.00357064 0.000968563 0.00676606 0.00121927 0.784563 0.00240335 0.00233885
34 D 1.02754 0.00245249 0.00206725 0.873831 0.0171083 0.00727192 0.0118792 0.00377064 0.00175566 0.00146945 0.00228686 0.00981139 0.0184677 0.00672815 0.0026356 0.00210245 0.00134519 0.00654112 0.00937954 0.00464938 0.0144464
35 T 0.85042 0.00486127 0.00253968 0.00243012 0.00199553 0.00232207 0.00117953 0.00537205 0.00612252 0.00920572 0.001404 0.00518957 0.00920693 0.00148872 0.00671615 0.00162692 0.0372885 0.89428 0.0015516 0.00191617 0.00330339
36 I 1.98997 0.0160904 0.014302 0.00166199 0.00203741 0.0158014 0.00266327 0.00171577 0.654757 0.00652113 0.0442043 0.129359 0.00231786 0.0126224 0.00638834 0.00204843 0.00299026 0.0544147 0.0104116 0.00351238 0.0161797
37 L 2.66547 0.00521414 0.0223956 0.0454317 0.00490983 0.0141927 0.00102179 0.000607503 0.0118153 0.0046473 0.063436 0.0058721 0.00342195 0.00167313 0.0387824 0.141521 0.404893 0.211581 0.000533914 0.00440466 0.0136451
38 E 2.10327 0.108358 0.00165988 0.0140948 0.599685 0.00504311 0.00833463 0.00718506 0.00309243 0.00701554 0.000672951 0.0044977 0.0159548 0.000439904 0.150369 0.0116455 0.0298501 0.00446378 0.00403743 0.0200629 0.00353735
39 K 1.99198 0.00730126 0.00697604 0.00290036 0.0124064 0.00220407 0.0373136 0.00706436 0.00200478 0.464194 0.00108221 0.0172376 0.0115228 0.00408269 0.00224789 0.382975 0.00153193 0.0257192 0.00231679 0.00497804 0.00394036
40 N 1.42843 0.00992163 0.00335444 0.0102712 0.0251978 0.00338883 0.0202517 0.0101737 0.00174791 0.0379613 0.000954975 0.0076572 0.807283 0.00211003 0.0119937 0.00895863 0.0183505 0.0046733 0.00326291 0.0048354 0.00765193
41 V 1.56938 0.00953729 0.0131264 0.00331791 0.00975015 0.00498715 0.0105541 0.00407671 0.092852 0.00415282 0.0108591 0.0170911 0.0176224 0.00213763 0.0107072 0.00184072 0.000936546 0.0039717 0.763451 0.0155604 0.0034677
42 A 3.56117 0.124676 0.14279 0.0107228 0.0130117 0.0668819 0.0207027 0.0147271 0.0392088 0.0923324 0.00494725 0.0149515 0.00269535 0.189893 0.0102364 0.0334462 0.0109377 0.0252881 0.142679 0.0259569 0.0139141
43 V 2.9078 0.0590284 0.0213892 0.0187194 0.0265998 0.0149965 0.0125335 0.0539153 0.0598716 0.0270299 0.00238658 0.0381698 0.0276372 0.017412 0.0251275 0.00648768 0.0103298 0.012583 0.518534 0.0233508 0.0238975
44 T 0.989504 0.00554913 0.00153666 0.0108949 0.00499128 0.0138797 0.00218132 0.00379535 0.0074399 0.0150031 0.0048036 0.00576772 0.00572163 0.000410606 0.00427352 0.0016751 0.00654702 0.882 0.0112258 0.00835982 0.00394424
45 H 1.88958 0.0300842 0.00373097 0.0262018 0.00675552 0.0383872 0.0062217 0.691176 0.00139828 0.00147407 0.00497147 0.024929 0.00960333 0.0029934 0.0252868 0.00295604 0.104695 0.00164464 0.00104102 0.00743949 0.00900939
46 S 1.93961 0.0171303 0.00740089 0.00646426 0.00344698 0.0315702 0.00228765 0.0391448 0.00619642 0.0117966 0.0261441 0.0131225 0.0137505 0.00549466 0.00639879 0.00231148 0.699839 0.0112996 0.00373876 0.0853454 0.00711743
47 V 2.88555 0.0116955 0.00555368 0.0033884 0.00340419 0.0892592 0.00292707 0.00646436 0.075216 0.0690761 0.0318205 0.0281868 0.00120432 0.00046321 0.0467779 0.0170587 0.00339335 0.0217218 0.405841 0.00618207 0.170366
48 N 1.68321 0.000799191 0.00198065 0.0278937 0.0257685 0.00509919 0.00224322 0.00122853 0.00142149 0.00851533 0.000897711 0.00544673 0.723351 0.00998251 0.00436944 0.00432665 0.0863921 0.0682601 0.00250731 0.017279 0.0022375
49 L 0.93862 0.000581207 0.00469092 0.00269344 0.00497912 0.0405243 0.000736979 0.00291707 0.01976 0.00248212 0.878823 0.00640599 0.0017269 0.00953028 0.00819277 0.0023706 0.00150929 0.00199018 0.00214428 0.00343946 0.00450211
50 L 0.812575 0.00396116 0.0038842 0.0325903 0.00138515 0.00515996 0.00179617 0.00169879 0.00337153 0.00307952 0.90047 0.00819626 0.000923048 0.00309789 0.00246411 0.000765228 0.00535039 0.000663188 0.0128516 0.00413483 0.00415646
51 E 2.78552 0.26341 0.0588285 0.0241837 0.255764 0.0081113 0.00376402 0.003226 0.0465646 0.00931905 0.0116748 0.00240695 0.000897591 0.000126841 0.0145991 0.00251481 0.00122014 0.0591615 0.225278 0.00212932 0.00682004
52 D 3.34795 0.130744 0.00290066 0.288447 0.0475489 0.00127977 0.0472365 0.0535513 0.00655917 0.0202303 0.013281 0.0187828 0.0567627 0.000673265 0.00290531 0.00549159 0.132071 0.0828768 0.0377206 0.0060048 0.0449317
53 S 3.50756 0.099346 0.00166593 0.00710894 0.317542 0.0299227 0.0723156 0.038911 0.012937 0.025914 0.0257525 0.0522029 0.0308068 9.25451e-05 0.0661705 0.0345706 0.0693622 0.0575424 0.0360858 0.00862969 0.0131208
54 H 2.17103 0.041623 0.00330305 0.00360667 0.00372196 0.00142174 0.00234342 0.609023 0.00766687 0.00333566 0.000536221 0.0219419 0.00646365 0.0181285 0.0160906 0.0146766 0.0208438 0.142971 0.00730049 0.00569265 0.0693095
55 N 1.46037 0.00164492 0.00190552 0.0126217 0.00502469 0.0816769 0.00509078 0.00424997 0.00528061 0.0179599 0.000899818 0.007743 0.775916 0.000957446 0.00709504 0.00111179 0.0335905 0.0294916 0.00179653 0.00423986 0.00170304
56 G 2.49518 0.0206449 0.00368703 0.0134002 0.0412461 0.0137163 0.552018 0.0488794 0.0307472 0.00846057 0.000452297 0.154299 0.0134297 0.00139412 0.0166382 0.0121841 0.0337724 0.0113556 0.00281178 0.0113117 0.00955149
57 K 3.16363 0.154324 0.00538133 0.00317466 0.00075746 0.224736 0.00642512 0.053517 0.0014138 0.240736 0.0183384 0.0589276 0.00710965 0.000965165 0.0709804 0.0460266 0.000564896 0.00138652 0.0396998 0.0385462 0.0269898
58 L 1.09646 0.000995815 0.00434155 0.00142296 0.0101252 0.00479021 0.00108763 0.00585792 0.0462244 0.00362082 0.857249 0.0102691 0.00729062 0.00626125 0.00516121 0.00624284 0.00276516 0.00189159 0.00338872 0.0130627 0.00795124
59 C 0.956296 0.00128084 0.878859 0.00462956 0.00862674 0.00800515 0.00446113 0.00165259 0.00355258 0.00130375 0.00273526 0.0121686 0.00482211 0.00111258 0.0305659 0.00194002 0.00184984 0.000897709 0.00308291 0.00553612 0.0229178
60 K 3.32515 0.0375142 0.00135447 0.00776481 0.00504558 0.0538281 0.000665912 0.0605458 0.000609397 0.162648 0.0363244 0.0150984 0.117457 0.000131794 0.0196791 0.204976 0.076126 0.0336094 0.000158298 0.00663553 0.159827
61 L 1.79672 0.000398888 0.00085248 0.00107671 0.00437748 0.00449239 0.00149238 0.0006014 0.258585 0.000987376 0.550626 0.0197793 0.00236988 0.0015162 0.00068753 0.000556366 0.00154072 0.00181469 0.127306 0.00165987 0.019279
62 K 3.17122 0.0269183 0.000711394 0.0758564 0.0385129 0.0276528 0.0236099 0.289729 0.000293471 0.127484 0.00247949 0.00948978 0.185671 0.000170598 0.0560768 0.0249748 0.00801495 0.00134906 0.000347878 0.0234725 0.0771857
63 G 1.69594 0.00167019 0.00306138 0.0183269 0.010665 0.00648819 0.728644 0.0966089 0.0017711 0.00785505 0.000804765 0.0064939 0.0391361 0.00120159 0.0091608 0.00857138 0.0410871 0.00445612 0.00587987 0.00521175 0.00290635
64 I 3.28964 0.0123015 0.00373722 0.00910341 0.0231426 0.00676192 0.00947651 0.0892764 0.230766 0.0948478 0.0141821 0.0315608 0.0561137 0.000330513 0.0539492 0.186449 0.00637487 0.015546 0.150282 0.00363848 0.0021601
65 A 3.44374 0.111686 0.000919028 0.0235291 0.323347 0.00643152 0.0296053 0.0457209 0.00170916 0.0994079 0.0299727 0.0567433 0.0561349 0.0449629 0.0485125 0.0295705 0.0184691 0.0273695 0.0049628 0.00490741 0.0360388
66 P 0.903247 0.0642239 0.00337434 0.00334053 0.00284607 0.00298581 0.00586712 0.00643939 0.0026293 0.00325038 0.00199904 0.00847836 0.00184832 0.87563 0.00140347 0.000904472 0.00259427 0.00175406 0.00148747 0.00581059 0.00313291
67 L 1.2814 0.00092717 0.00428548 0.00190283 0.00215102 0.0139584 0.000692412 0.00942256 0.0398904 0.00470699 0.826525 0.0139805 0.00584836 0.00475971 0.00399549 0.00643829 0.00221176 0.0059015 0.0343041 0.0120666 0.00603177
68 Q 3.64422 0.0351601 0.00240299 0.207231 0.12401 0.0191837 0.00951823 0.0111646 0.086606 0.00643185 0.0709376 0.12795 0.00365477 0.011077 0.0680975 0.0477326 0.0187081 0.0322158 0.0718126 0.01443 0.0316753
69 L 0.809972 0.000593464 0.00150806 0.00432421 0.0087366 0.0112927 0.00866568 0.00127593 0.0123237 0.000907 0.904574 0.00672793 0.00373287 0.000705788 0.000882532 0.0130419 0.0099231 0.00166187 0.00335583 0.00450555 0.00126184
70 G 3.3787 0.018622 0.00252437 0.0590603 0.0775636 0.0189727 0.302423 0.101479 0.00121595 0.0728656 0.0504698 0.0336744 0.0358235 0.00356309 0.106301 0.0748182 0.0192802 0.00895465 0.0017929 0.00177706 0.00881907
71 K 3.17137 0.0570045 0.00173011 0.00353922 0.0319586 0.00827808 0.10048 0.00529819 0.0230118 0.0480819 0.0127292 0.0273007 0.013775 0.187629 0.0220583 0.0262753 0.0242147 0.35672 0.00644386 0.0185023 0.0249697
72 C 0.6572 0.00179382 0.916058 0.00122818 0.00160174 0.00633792 0.000831629 0.00131221 0.00188998 0.00268394 0.00143342 0.0430995 0.00146274 0.000516321 0.00210461 0.00425071 0.00107141 0.000577983 0.00438875 0.00258758 0.00476908
73 N 2.8366 0.0259777 0.00897233 0.0560745 0.0236487 0.000962138 0.0707183 0.00857193 0.000494621 0.0117134 0.000584592 0.019836 0.312207 0.00055834 0.0466591 0.00721901 0.244766 0.157269 0.000400408 0.00208735 0.00127868
74 I 2.23605 0.000445873 0.00512002 0.000359665 0.000573772 0.0628382 0.000475728 0.000930202 0.392543 0.000635805 0.255135 0.0427473 0.000909498 0.0235081 0.00196492 0.000480147 0.000175146 0.00371854 0.205011 0.00206004 0.000368255
75 T 3.08762 0.0276551 0.028363 0.000301992 0.00404022 0.0037561 0.0109452 0.0124387 0.207352 0.00917628 0.113401 0.0305388 0.0156906 0.0452625 0.0095947 0.00582951 0.0184156 0.261969 0.185484 0.00238377 0.0074011
76 G 0.74012 0.0476894 0.00195194 0.00230382 0.00819369 0.00143309 0.903101 0.00122222 0.000668858 0.00464618 0.00123061 0.00545179 0.00160784 0.000493049 0.00193763 0.00297172 0.0017339 0.000793781 0.0078073 0.00356025 0.00120215
77 W 0.611332 0.000803692 0.00871348 0.00194856 0.00309943 0.00239197 0.00718839 0.00211151 0.00355229 0.0041035 0.00754751 0.00282897 0.0040595 0.000431625 0.00330116 0.00144295 0.00102869 0.00113133 0.00726507 0.933707 0.00334335
78 L 1.36691 0.00189544 0.00128957 0.00545091 0.00185276 0.00895532 0.00266552 0.00399975 0.00595647 0.00147767 0.788194 0.029432 0.00262691 0.0152483 0.00125756 0.00256214 0.0689494 0.000930109 0.0530744 0.00286041 0.00132135
79 L 1.2758 0.00477705 0.00149703 0.000891822 0.00158252 0.00351307 0.000327226 0.000705957 0.0912877 0.000813758 0.803604 0.014022 0.00626578 0.0261641 0.00146854 0.0108181 0.0015829 0.00750066 0.00660985 0.00872846 0.00783919
80 G 0.456894 0.018437 0.00106084 0.000593803 0.00279921 0.000650627 0.948821 0.00081849 0.000408267 0.0021269 0.000263044 0.00266864 0.00121519 0.00100004 0.00238891 0.00281596 0.000559006 0.000645957 0.00910346 0.00261327 0.00101027
81 N 1.37829 0.0113654 0.00165834 0.0110389 0.00241237 0.000688507 0.000994617 0.152922 0.00565405 0.00634747 0.00119625 0.00142082 0.743129 9.64897e-05 0.00235274 0.00199834 0.0453202 0.00700016 0.0016911 0.00163884 0.0010743
82 P 0.802396 0.00161033 0.00292292 0.00377466 0.00493996 0.000891228 0.001012 0.0823717 0.000944259 0.00182449 0.00472312 0.00246793 0.00096576 0.877949 0.00130479 0.00107279 0.00314021 0.00361027 0.00186735 0.00154187 0.00106554
83 E 3.19281 0.126074 0.00897842 0.0449675 0.352153 0.0121934 0.0448546 0.00626577 0.00784422 0.00993141 0.02756 0.0323484 0.0981199 0.000105976 0.0271284 0.000714365 0.0195684 0.0248502 0.00933357 0.0197626 0.127246
84 C 0.571598 0.00102267 0.937438 0.00206706 0.0019743 0.00671428 0.00413251 0.0010579 0.00135076 0.0018894 0.000187934 0.00385202 0.00372605 0.00102346 0.00175336 0.00606605 0.00200441 0.0015201 0.00348674 0.0147715 0.0039613
85 D 1.36369 0.00560792 0.00527285 0.74516 0.170492 0.00150895 0.00574675 0.00340765 0.00102278 0.000652601 0.00487886 0.00402956 0.00833193 0.00091071 0.0106072 0.000461439 0.00249131 0.0152519 0.00237855 0.00201654 0.00977112
86 S 3.81914 0.0482589 0.00309672 0.145422 0.073144 0.0283412 0.0155676 0.102302 0.0719238 0.00400656 0.107231 0.0311331 0.0225772 0.0229187 0.0405064 0.0113614 0.0554473 0.0212033 0.0390159 0.0117285 0.144813
87 L 1.28781 0.00737082 0.00355766 0.00987447 0.00180892 0.00178518 0.00105937 0.00378409 0.131525 0.00137313 0.782871 0.0170966 0.00104075 0.00393565 0.00653129 0.00577697 0.00175584 0.00592585 0.00644322 0.00387174 0.00261259
88 L 3.21561 0.0244987 0.00101168 0.00547866 0.0803414 0.01836 0.00724183 0.0141258 0.196643 0.0235926 0.245061 0.133202 0.00533233 0.00156236 0.0554203 0.000482629 0.0130079 0.0101548 0.0251075 0.128945 0.0104316
89 P 3.84786 0.0325217 0.000110651 0.121058 0.0604088 0.124454 0.0865726 0.0353021 0.0753561 0.0146233 0.142769 0.0384789 0.0358278 0.0541833 0.00620054 0.00842677 0.0260768 0.0351348 0.0293576 0.00735098 0.0657859
90 A 3.81455 0.0625625 0.00276913 0.0358317 0.068136 0.116678 0.0123221 0.0473727 0.174458 0.0431568 0.0526132 0.0802676 0.0184729 0.0126001 0.0375515 0.00935448 0.0412545 0.127924 0.0251788 0.00459236 0.0269033
91 R 3.80893 0.0195234 0.00267005 0.0108412 0.115034 0.0162272 0.0272019 0.132348 0.0390189 0.0355236 0.0467948 0.0665367 0.143443 0.00193257 0.0358188 0.118581 0.0287216 0.0358312 0.0730126 0.00772965 0.0432108
92 S 3.83073 0.0104488 0.000992709 0.070775 0.0542002 0.0366269 0.0330551 0.057774 0.0509575 0.0169145 0.0156447 0.173548 0.0370466 0.0335325 0.156182 0.0100037 0.0855844 0.0571463 0.0261362 0.0128997 0.0605308
93 W 1.77022 0.00125191 0.0517954 0.0297401 0.0048323 0.208626 0.00278312 0.00234209 0.00383227 0.0109881 0.018324 0.0042417 0.00368752 0.00142928 0.00424035 0.00385365 0.00124344 0.00114181 0.00176833 0.639783 0.00409547
94 S 1.38226 0.0575574 0.0041013 0.00380793 0.00287616 0.00609987 0.146212 0.00179839 0.000693425 0.000733821 0.000461738 0.00290982 0.000886648 0.00506293 0.00442883 0.000545586 0.742093 0.00172272 0.000726816 0.0127615 0.00452016
95 Y 0.418306 0.000622511 0.00578199 0.00308254 0.000561951 0.00753138 0.00128418 0.00433659 0.000334267 0.0017838 0.000697676 0.00177515 0.00250689 0.00076132 0.00276721 0.00127695 0.0035409 0.00159543 0.000791331 0.00177038 0.957198
96 I 1.23037 0.000535005 0.00902553 0.0013638 0.00108367 0.00612843 0.000729005 0.00186203 0.775596 0.000847027 0.0313628 0.00395867 0.00504168 0.000490422 0.00290441 0.00068619 0.00359469 0.0036665 0.144738 0.00527459 0.00111183
97 V 1.30733 0.0312881 0.00372211 0.00439714 0.00630078 0.000926493 0.00107657 0.00630597 0.182681 0.00127104 0.00493629 0.00449559 0.00159222 0.00065521 0.00196837 0.000308399 0.000663415 0.00297729 0.739183 0.00398542 0.00126529
98 E 1.28566 0.0011795 0.00209035 0.013666 0.814767 0.00890528 0.00731513 0.00128159 0.0418107 0.00426218 0.00596947 0.00574975 0.00137598 0.00153016 0.0427842 0.000694492 0.00289281 0.00310909 0.0357794 0.0028629 0.00197387
99 T 3.4419 0.134217 0.00148414 0.0798527 0.104226 0.00193761 0.0104011 0.0328228 0.00590098 0.0126249 0.0400558 0.00134303 0.0118627 0.0138672 0.261258 0.0594134 0.0948524 0.0741466 0.0310858 0.0198121 0.00883512
100 P 3.97539 0.100749 0.00041438 0.0437194 0.0569919 0.0218456 0.0686685 0.0985172 0.048687 0.0144491 0.0314242 0.0470717 0.018256 0.13571 0.0668816 0.0224799 0.0203888 0.0185099 0.0608146 0.0922795 0.0321412
101 N 3.13576 0.0237578 0.0105746 0.358046 0.0252964 0.105745 0.14359 0.00865327 0.0186535 0.0098917 0.0385235 0.0131519 0.1265 0.00112836 0.0160308 0.0418825 0.0288375 0.00732378 0.00867344 0.00601286 0.00772592
102 S 3.1003 0.0386127 0.0144786 0.00167068 0.0039112 0.00680024 0.102726 0.000961194 0.00128547 0.000333814 0.000169321 0.00361154 0.107668 0.115582 0.262773 0.00100654 0.160663 0.0862609 0.0762948 0.00507876 0.010112
103 E 3.72705 0.0280651 0.0146387 0.0617673 0.246242 0.0119857 0.0229656 0.0527763 0.122412 0.0175845 0.0262278 0.0238737 0.0463716 0.0605346 0.0841973 0.0123611 0.0173345 0.0479646 0.0789771 0.0127529 0.0109667
104 N 3.43299 0.0205252 0.0216571 0.00478329 0.158108 0.129898 0.00229503 0.24783 0.0397634 0.0107178 0.0269244 0.00816927 0.0614008 0.000199095 0.0385061 0.00460742 0.0167889 0.00837131 0.0422898 0.0963023 0.0608628
105 G 1.13161 0.0337299 0.00271184 0.00675622 0.00809296 0.00330646 0.851831 0.00598227 0.000518766 0.0144721 0.000406184 0.00481751 0.00637493 0.00266935 0.00126125 0.00662501 0.028863 0.000982447 0.00540341 0.00857039 0.00662481
106 A 3.00852 0.221074 0.0203492 0.00325564 0.0646238 0.024872 0.00219995 0.00285778 0.00392899 0.0014443 0.0857076 0.00769677 0.0123277 0.27809 0.0230618 0.000242157 0.0669127 0.00680649 0.160621 0.00387733 0.0100507
107 C 0.494786 0.00164488 0.944952 0.00113998 0.00100522 0.00214863 0.000636991 0.00128748 0.00145203 0.00240624 0.000398899 0.0141325 0.00143047 0.000621425 0.000947544 0.00138076 0.00312184 0.00132317 0.00058188 0.0109865 0.008402
108 Y 0.730786 0.00258302 0.00330451 0.00193307 0.00116781 0.0271204 0.0014054 0.00465951 0.00373724 0.00112101 0.00239939 0.00634793 0.00387039 0.000982045 0.0024608 0.000921937 0.00171374 0.00368466 0.00447149 0.0130938 0.913022
109 P 0.576387 0.00202579 0.00141405 0.0015074 0.00286619 0.00103398 0.000832194 0.00252094 0.000849787 0.0010914 0.00913783 0.00215069 0.00129967 0.93571 0.00288832 0.00127017 0.00189233 0.00292795 0.0153576 0.0102959 0.00292748
110 G 0.704745 0.00117782 0.0058841 0.00154997 0.0203255 0.00435773 0.9169 0.000743096 0.00110645 0.0021261 0.000229703 0.0135125 0.00119077 0.00126904 0.00130234 0.00544588 0.00161949 0.00146438 0.00743032 0.00859492 0.00376966
111 D 3.63131 0.0958607 0.00851284 0.273134 0.132572 0.0107625 0.0474153 0.0130962 0.0272311 0.0163013 0.0449245 0.0201814 0.0560416 0.0607935 0.0211202 0.00910369 0.0368143 0.0345049 0.0480786 0.00732771 0.0362239
112 L 2.29757 0.000292902 0.00189312 0.00188598 0.00108268 0.0498124 0.000253336 0.00802313 0.230537 0.000833703 0.469884 0.0414319 0.0016931 0.000938598 0.00150257 0.000643763 0.000969084 0.0204559 0.0900846 0.0770253 0.000756977
113 I 3.82157 0.200919 0.032245 0.0289828 0.0124332 0.054963 0.0466065 0.112251 0.0544067 0.0220231 0.0290049 0.0458969 0.0442352 0.000132616 0.0579669 0.00957861 0.103689 0.0774057 0.0109136 0.0134928 0.0428533
114 D 2.74022 0.132339 0.00268752 0.457679 0.0858062 0.00785719 0.00435188 0.053758 0.000335482 0.00110148 0.0553217 0.0333419 0.0419962 0.00127222 0.0532034 0.000515993 0.0482093 0.000922188 0.000367421 0.00716389 0.0117696
115 Y 2.99512 0.0272818 0.00708987 0.00337515 0.00169838 0.0279786 0.0170337 0.00623805 0.189514 0.00163268 0.0752007 0.0401182 0.0113562 0.0177824 0.0289367 0.00287295 0.126384 0.0334249 0.011694 0.00477736 0.36561
116 E 2.10056 0.0773654 0.00481471 0.0050115 0.591583 0.0136123 0.0225991 0.0193933 0.000587526 0.00531061 0.00124145 0.00619188 0.000720013 0.0766171 0.154243 0.000490467 0.00398831 0.000660216 0.00504889 0.00417536 0.0063458
117 E 0.785316 0.00252752 0.00127348 0.00599376 0.907947 0.00362952 0.00363443 0.00312764 0.00670958 0.0147052 0.000438002 0.00953224 0.00377036 0.00266912 0.00296176 0.000750321 0.00172364 0.0130488 0.00119637 0.0131736 0.00118735
118 L 0.53551 0.000914521 0.00131324 0.00315047 0.000934484 0.00508537 0.000480412 0.000425954 0.0129634 0.00094442 0.93987 0.0127487 0.00102829 0.00274418 0.00747148 0.000502741 0.000256813 0.000884291 0.00308664 0.00242913 0.00276584
119 R 2.64466 0.0023736 0.00970736 0.000675972 0.00180961 0.0779862 0.00170332 0.123239 0.034332 0.0345272 0.011889 0.00857739 0.00548339 0.000514717 0.00148506 0.433836 0.00168089 0.01552 0.0174007 0.0273061 0.189952
120 E 0.938958 0.00490271 0.00368166 0.00919189 0.883269 0.00473324 0.0035987 0.00567599 0.0017692 0.0359271 0.00138678 0.00798804 0.00610239 0.000404031 0.00386252 0.00323654 0.00551379 0.00128034 0.00148132 0.00966802 0.00632676
121 Q 1.77347 0.0060793 0.00452199 0.00462105 0.00504205 0.00644378 0.00176038 0.100522 0.00421073 0.00922279 0.00471461 0.00766367 0.00600645 0.000461775 0.713864 0.0601275 0.0158777 0.0142017 0.00367191 0.0116421 0.0193446
122 L 1.22148 0.00181569 0.00149679 0.003577 0.00184178 0.00781267 0.000227349 0.0026949 0.135422 0.00238028 0.785422 0.00995391 0.00105732 0.000792212 0.00288349 0.000493499 0.0199729 0.00123685 0.0144003 0.00511614 0.00140267
123 S 3.55652 0.0432298 0.0520113 0.00389288 0.0251606 0.0608693 0.257427 0.0248869 0.0356594 0.0118276 0.0155949 0.0347403 0.0653129 0.000863228 0.0387526 0.0161366 0.165772 0.0996116 0.0177652 0.00540452 0.0250814
124 S 3.57891 0.102107 0.00386995 0.02949 0.0836088 0.0341589 0.0983463 0.00660473 0.0418912 0.00202051 0.0515032 0.0340847 0.00608238 0.00167166 0.109804 0.0216324 0.24616 0.0279809 0.0509592 0.00454273 0.0434811
125 V 2.58305 0.130184 0.0218633 0.000844681 0.00135801 0.0170415 0.000781391 0.000791018 0.259025 0.00123897 0.0247409 0.0166158 0.00116111 0.000205102 0.000775337 0.000315798 0.0201842 0.248922 0.246819 0.00413652 0.00299788
126 S 3.82948 0.0181337 0.00214138 0.0710153 0.0557066 0.0525202 0.0347773 0.00429905 0.12127 0.0344998 0.126595 0.016267 0.0194565 0.00245389 0.0626529 0.0497784 0.102764 0.135567 0.0400343 0.0110476 0.0390199
127 S 3.62447 0.0462209 0.00245679 0.0969669 0.0755714 0.0263388 0.0343211 0.0121056 0.00216768 0.0939968 0.0413788 0.0149563 0.0159171 0.001592 0.232368 0.0539995 0.124146 0.0561256 0.0395986 0.00459035 0.0251827
128 L 3.08637 0.14904 0.00263712 0.00160374 0.000815163 0.0376205 0.0107922 0.0104549 0.0998417 0.00324699 0.274418 0.173701 0.000390484 0.000607263 0.00415033 0.00026947 0.0194296 0.0637378 0.0452802 0.0890225 0.0129404
129 E 2.25856 0.0097882 0.00166953 0.0876676 0.619772 0.00167016 0.00231829 0.0475322 0.012658 0.0200199 0.00622514 0.0549462 0.00788213 0.00178543 0.00485029 0.00130993 0.03153 0.0439018 0.0295881 0.00378219 0.0111026
130 R 0.896732 0.00176953 0.00471893 0.00463537 0.00432566 0.00318436 0.00612199 0.00420667 0.00801784 0.0390181 0.00122846 0.00883498 0.00276594 0.00634973 0.00256335 0.88842 0.00130459 0.00336901 0.0020318 0.00505457 0.00207937
131 F 1.21583 0.00299697 0.00387927 0.0057517 0.00438193 0.836901 0.0050759 0.00420389 0.0249748 0.00437761 0.00729351 0.00791559 0.00305133 0.00260961 0.00393186 0.0011114 0.00486481 0.00307369 0.011234 0.0128135 0.0495577
132 E 2.10469 0.0350498 0.0101442 0.0174832 0.661516 0.00402756 0.00334817 0.00319407 0.00543996 0.025996 0.00923059 0.00947709 0.0158977 0.107303 0.0224325 0.00207338 0.00839412 0.0144889 0.0299182 0.0101353 0.0044493
133 I 2.05594 0.0281953 0.0110503 0.00574434 0.00533208 0.0193099 0.00208047 0.00358084 0.625604 0.00701085 0.118314 0.114384 0.0101016 0.00155241 0.00268668 0.00197167 0.00118844 0.00427191 0.0168111 0.0126908 0.00811886
134 F 1.06161 0.00334605 0.00833891 0.00727247 0.00253593 0.847804 0.000566911 0.00229411 0.00609737 0.00482392 0.00371506 0.0618207 0.00187912 0.00050728 0.00169671 0.000741643 0.00266705 0.00125799 0.00228704 0.00698553 0.0333623
135 P 2.58581 0.0186007 0.00100671 0.472149 0.0745324 0.00485961 0.00832594 0.00482524 0.00129967 0.0610182 0.000705113 0.00136667 0.0733215 0.174604 0.0287131 0.00787114 0.0492469 0.00697687 0.00375383 0.0021252 0.00469789
136 K 3.72288 0.0577538 0.00688848 0.0398758 0.0490216 0.224013 0.0239864 0.0077748 0.00643595 0.131406 0.0785067 0.0170356 0.00271015 0.0267103 0.0294005 0.0146937 0.0477471 0.043865 0.0829655 0.0311663 0.0780428
137 E 3.19688 0.156955 0.000182472 0.159309 0.28255 0.00863278 0.0336378 0.0204823 0.0139859 0.00162337 0.0166019 0.022652 0.104909 0.00597555 0.00741579 0.00020604 0.0733776 0.0522003 0.0237152 0.00920187 0.00638577
138 S 3.54478 0.0589053 0.000788936 0.0116474 0.0486528 0.0181617 0.153627 0.0152225 0.0837732 0.0045512 0.0481407 0.0442255 0.274292 0.00862924 0.0311114 0.0117383 0.0660178 0.0217662 0.0195154 0.0241922 0.0550416
139 S 2.72653 0.426243 0.00240142 0.000493342 0.000444729 0.0160169 0.0175149 0.0128565 0.00682408 0.0063708 0.00193853 0.0245674 0.0143606 0.000129739 0.0454531 0.00357515 0.0744461 0.090325 0.0456387 0.200424 0.00997541
140 W 1.20531 0.000929016 0.00706775 0.000732211 0.000999506 0.12067 0.00243828 0.00436551 0.000573791 0.000719548 0.00199785 0.0120588 0.000563621 0.000162263 0.000769266 0.00067584 0.000239733 0.000779334 0.00130983 0.77483 0.0681186
141 P 3.07636 0.0135552 0.0157581 0.00932874 0.0898213 0.0101166 0.0251148 0.00177901 0.0227036 0.00588384 0.017654 0.0859356 0.0146518 0.398168 0.144615 0.0203384 0.0466755 0.048252 0.0235336 0.00204246 0.00407281
142 N 0.526731 0.000440423 0.00210606 0.00337365 0.00342667 0.000506917 0.00171367 0.00885266 0.00236705 0.0032247 0.00310338 0.00128173 0.944173 0.00223288 0.00764382 0.00117317 0.00438356 0.000746776 0.000898188 0.00357851 0.00477325
143 H 2.52873 0.0037057 0.000447021 0.00191221 0.00183537 0.0830692 0.000141708 0.256329 0.00385873 0.000473601 0.00623712 0.0183071 0.0501421 0.000215816 0.0151621 0.00194195 0.0590976 0.0554134 0.018884 0.00435933 0.418467
144 T 1.67499 0.00488819 0.00122167 0.0100511 0.00453046 0.00239705 0.261507 0.00147883 0.00910637 0.0772282 0.000994588 0.00257127 0.00104824 0.0018567 0.00235267 0.000581737 0.01222 0.602657 0.00040766 0.00183924 0.00106139
145 F 2.23916 0.056635 0.0068037 0.23045 0.527943 0.0692986 0.00596298 0.00394906 0.00579519 0.000737785 0.00320484 0.0117251 0.0168933 0.000267553 0.00794173 0.000757917 0.0106956 0.00294521 0.00492705 0.0258425 0.00722397
146 N 3.46494 0.0565083 0.0021179 0.0659276 0.0788142 0.0678225 0.0322984 0.0554596 0.00536583 0.00585816 0.00675955 0.0229539 0.0702398 0.012745 0.233214 0.0180153 0.00543764 0.00636103 0.0549183 0.0038874 0.195296
147 G 2.29968 0.0397102 0.00355409 0.0256936 0.020715 0.0113689 0.659137 0.0246293 0.0204556 0.0375039 0.0134149 0.00594609 0.0265533 0.00685414 0.0232047 0.0111974 0.0120092 0.0131695 0.0138641 0.0224428 0.00857628
148 V 2.88723 0.0300424 0.000267757 0.00700331 0.00808628 0.00334212 0.00500211 0.0174426 0.3041 0.0352303 0.00848442 0.0139818 0.0222938 0.00409043 0.00465887 0.0313662 0.116205 0.271061 0.111129 0.00136317 0.00484889
149 T 0.977121 0.00111531 0.00239104 0.00092564 0.00185361 0.000459008 0.000829209 0.00455105 0.00418967 0.00167442 0.000288967 0.00344287 0.0026224 0.00124237 0.00120662 0.000344056 0.80199 0.164484 0.00134047 0.00250673 0.00254257
150 V 2.8265 0.337762 0.000838141 0.00180618 0.00394016 0.108006 0.0131136 0.00563504 0.00581385 0.0010512 0.0480759 0.00659103 0.00729854 0.000880522 0.125169 0.0003173 0.22773 0.0234121 0.0119922 0.0515574 0.0190085
151 S 2.3928 0.294391 0.0150657 0.00577537 0.00435131 0.00956004 0.0091274 0.0116614 0.00156061 0.0121028 0.121962 0.0236963 0.0071632 0.00126984 0.00561079 0.0062445 0.429245 0.0302409 0.00560674 0.00167634 0.00368916
152 C 0.939238 0.00578316 0.889197 0.00458446 0.00525786 0.00882894 0.00932813 0.00238287 0.000917117 0.00591611 0.00283731 0.00301492 0.00142538 0.00620671 0.00366168 0.00286562 0.0100143 0.00504708 0.00394479 0.0105208 0.0182657
153 S 3.75652 0.0127082 0.00201564 0.00542358 0.0919757 0.0132283 0.0792268 0.024067 0.0882283 0.0274808 0.028455 0.00910866 0.143257 0.130024 0.0905123 0.028087 0.0206966 0.114896 0.0381665 0.00383233 0.04861
154 H 3.58789 0.196728 0.0153398 0.102422 0.0598742 0.00657487 0.00128078 0.0286996 0.0331497 0.00714276 0.00824014 0.0546986 0.035752 0.0012814 0.0349201 0.0370548 0.0638003 0.195319 0.081224 0.0216837 0.014815
155 R 3.85812 0.0521276 0.00048132 0.00286353 0.0497406 0.0163174 0.0519254 0.0629295 0.068389 0.0293097 0.072078 0.0282933 0.096534 0.000169509 0.0823355 0.0512686 0.0494523 0.0424221 0.0557523 0.00886569 0.178745
156 G 3.41464 0.130476 0.00449279 0.213308 0.0658953 0.00321413 0.105604 0.0373424 0.00112157 0.0443614 0.00127447 0.0478195 0.045899 0.000828512 0.104629 0.00751955 0.143512 0.017697 0.00684775 0.00854248 0.00961613
157 K 3.65161 0.0179553 0.000936837 0.0683361 0.117637 0.00872625 0.108559 0.0565844 0.0596189 0.0379504 0.0225073 0.0612997 0.0395633 0.00120004 0.0436255 0.00794938 0.0568357 0.23402 0.0319917 0.00254358 0.0221591
158 S 3.38841 0.227123 0.000540958 0.0134513 0.00614185 0.00290847 0.00189837 0.0747256 0.0173415 0.0521192 0.138105 0.0579835 0.00526164 0.123649 0.0426328 0.00575458 0.0441684 0.138523 0.00423774 0.00339575 0.0400376
159 S 3.21888 0.0939977 0.00128166 0.0737136 0.175954 0.00267985 0.227694 0.0763852 0.00109539 0.0256405 0.00456645 0.0132908 0.0141893 0.00105616 0.0961591 0.00203475 0.126157 0.0575765 0.00085058 0.00403365 0.00164391
160 F 0.758383 0.00276331 0.00369009 0.00325846 0.0013545 0.903516 0.00223674 0.00819926 0.00105963 0.00133046 0.00130015 0.0415629 0.00154029 0.00118295 0.000844503 0.000858455 0.00227895 0.00136696 0.00639399 0.00686749 0.0083944
161 Y 0.998767 0.000476434 0.00352213 0.00619797 0.00501918 0.124129 0.000576057 0.0125245 0.0010742 0.000593393 0.000884838 0.00240838 0.00172727 0.00101742 0.00290069 0.00045152 0.000875196 0.00289481 0.000639371 0.00709658 0.824991
162 R 2.29356 0.00325058 0.0043326 0.00223864 0.00427262 0.00105356 0.0079665 0.124043 0.000899441 0.168719 0.000485371 0.0032269 0.115256 0.000518641 0.00464159 0.48254 0.062999 0.00731195 0.000649184 0.00237846 0.00321649
163 N 0.5577 0.000685986 0.0021614 0.00809439 0.00147113 0.000891972 0.000393403 0.00722542 0.00377181 0.010412 0.000144168 0.00194128 0.937013 0.000349658 0.00163936 0.000236424 0.00554903 0.0130352 0.000535906 0.00256679 0.00188131
164 L 1.70203 0.000276316 0.00434209 0.00140121 0.00115626 0.0176702 0.00084145 0.00125725 0.218543 0.00172453 0.624353 0.0612506 0.00163924 0.000696336 0.00150243 0.000291909 0.00308471 0.000500267 0.051822 0.00678899 0.00085813
165 L 2.36001 0.0253495 0.00392861 0.00494824 0.0063504 0.07106 0.0200691 0.0270884 0.0172566 0.00401778 0.540002 0.0100991 0.0188696 0.000905632 0.00627914 0.00270845 0.00820951 0.00146613 0.198588 0.00614797 0.0266564
166 W 0.456258 0.00108435 0.00638589 0.00133782 0.0022982 0.00307358 0.00132863 0.00284092 0.000575221 0.000750286 0.00155664 0.00531415 0.000840916 0.00150704 0.00121282 0.0135847 0.00236635 0.00109917 0.00091469 0.951255 0.000673221
167 L 1.74184 0.00133877 0.00251505 0.000545106 0.0010596 0.000259064 0.000285042 0.0002561 0.217302 0.000703418 0.300215 0.00516622 0.00113332 0.00407431 0.00184614 0.000242883 8.38984e-05 0.00406644 0.456612 0.00156346 0.000731684
168 T 2.76403 0.00806475 0.0124243 0.00385754 0.007231 0.0131644 0.0472306 0.00882838 0.0153382 0.0166761 0.101495 0.0201312 0.00752515 0.000219304 0.0709184 0.0134744 0.0348744 0.479983 0.0117783 0.00228803 0.124497
169 K 3.45601 0.246018 0.0155442 0.00021041 0.0502639 0.00177718 0.0810421 0.0229862 0.00729281 0.0840661 0.019273 0.0364855 0.0128457 0.000814604 0.0750194 0.0531852 0.136378 0.0753795 0.0798842 0.0013097 0.000225122
170 K 3.7779 0.169153 0.00380153 0.0263674 0.0453992 0.0345049 0.0111609 0.0297594 0.0170425 0.0972377 0.0459068 0.125688 0.050543 0.000690837 0.0253133 0.109411 0.0672242 0.0225607 0.0117453 0.0147235 0.0917663
171 G 3.45574 0.047418 0.00048587 0.118125 0.0723099 0.0501976 0.0801655 0.014123 0.00315402 0.00516714 0.0684236 0.0253614 0.237782 0.000490861 0.11059 0.000686862 0.0965545 0.0405073 0.00457163 0.00199036 0.0218949
172 D 2.22955 0.0238217 0.000586762 0.186251 0.573704 0.000590784 0.00331402 0.00532677 0.0356819 0.000684855 0.00373503 0.0100831 0.0183491 0.0261385 0.0146985 0.000179734 0.0279137 0.0428651 0.0204555 0.000683235 0.00493664
173 S 3.42758 0.00946324 8.62375e-05 0.206655 0.143434 0.0523179 0.00724863 0.0414393 0.0149585 0.000464501 0.0156981 0.00757482 0.0810268 0.00252042 0.0101439 0.00205928 0.0379123 0.0840243 0.158394 0.035453 0.0891258
174 Y 1.3268 0.000593769 0.00443325 0.0156043 0.00260617 0.0446641 0.000903775 0.00461247 0.00135156 0.000950885 0.000541639 0.00768981 0.00646205 0.000509552 0.0014342 0.000822374 0.00196114 0.000995223 0.000473246 0.157228 0.746162
175 P 3.99587 0.0893133 0.0079593 0.0581392 0.0457507 0.00805748 0.0776958 0.0482774 0.0201842 0.145475 0.0333751 0.0707586 0.033536 0.0176101 0.0451515 0.0468894 0.105323 0.0280183 0.0372323 0.0115359 0.0697172
176 K 3.69098 0.021643 0.0045263 0.00592968 0.0186041 0.0573606 0.00755316 0.235323 0.0331969 0.051231 0.119763 0.105601 0.0150332 0.0637666 0.0443232 0.0125449 0.0284009 0.0659867 0.0337856 0.00857292 0.0668548
177 L 2.29852 0.152481 0.00255513 0.000218286 0.000366211 0.0157793 0.000493969 0.0042771 0.0896203 0.000307393 0.0835568 0.0276705 0.000574616 9.65607e-05 0.000430344 0.000201628 0.0143106 0.0816373 0.515763 0.0047431 0.00491699
178 T 3.46635 0.245454 0.00210563 0.00950659 0.0464465 0.0562464 0.0100211 0.0468412 0.021825 0.0102663 0.138253 0.0089002 0.0132027 0.000212623 0.00884804 0.00708433 0.099775 0.131375 0.0708003 0.0408268 0.03201
179 N 3.38653 0.0606004 0.0058259 0.010482 0.0218886 0.0743656 0.0746509 0.0037489 0.0100031 0.0291199 0.0116822 0.0297661 0.135415 0.00537446 0.079888 0.0059415 0.291905 0.0726205 0.0707493 0.00161892 0.0043536
180 S 3.77643 0.0536231 0.00240708 0.0196232 0.186609 0.0716789 0.0166835 0.0116834 0.0133878 0.0233615 0.0188397 0.0328433 0.0829214 0.00165547 0.0430289 0.0220734 0.140046 0.0690357 0.0849592 0.0637607 0.041779
181 Y 1.58471 0.000475064 0.00621858 0.00395017 0.000975631 0.117208 0.000283845 0.00385353 0.000656783 0.00176241 0.000567108 0.00486958 0.00236558 0.00365673 0.00127189 0.000290431 0.000777909 0.000432045 0.000505264 0.252155 0.597725
182 V 3.67518 0.0384835 0.0379094 0.00814523 0.00902007 0.0485283 0.00169021 0.016303 0.0381071 0.0203498 0.0303261 0.0901948 0.0227475 0.00190903 0.0963179 0.0278089 0.0196761 0.160421 0.0816248 0.204246 0.0461907
183 N 0.752965 0.00203545 0.0253457 0.00525148 0.00418356 0.0035799 0.000606124 0.00744347 0.00220986 0.0128638 0.000420039 0.00359057 0.909796 0.00116253 0.00145511 0.000513703 0.00843869 0.00374533 0.000804361 0.00398646 0.00256798
184 N 3.69226 0.01279 0.0055121 0.0843164 0.0581037 0.00369276 0.0367711 0.0101116 0.0161481 0.0661245 0.0670904 0.0438309 0.0673175 0.000140859 0.0670559 0.0152374 0.209126 0.119264 0.0836417 0.0070457 0.0266802
185 K 3.50844 0.0487987 0.00429477 0.00297474 0.0276099 0.0783804 0.019106 0.00674306 0.0637945 0.225794 0.0823288 0.114133 0.0304695 0.000805683 0.138269 0.0547303 0.00130512 0.00188778 0.0705723 0.0175746 0.0104272
186 G 3.36315 0.0597554 0.00084373 0.100827 0.145811 0.00299366 0.21347 0.0192821 0.00112828 0.041987 0.0378782 0.0102782 0.00362521 0.0186439 0.00397989 0.104205 0.134545 0.0855753 0.00583727 0.00813772 0.0011971
187 K 3.51966 0.0223183 0.0741127 0.00160155 0.0302508 0.00290994 0.0079359 0.00907326 0.0559367 0.223569 0.047108 0.0184323 0.109515 0.000255534 0.095205 0.110432 0.0252478 0.094193 0.0680286 0.00183196 0.00204291
188 E 3.55897 0.0146542 0.00169777 0.147429 0.208487 0.0528467 0.00468325 0.0545924 0.0127846 0.00899665 0.0666096 0.0120166 0.00480967 0.149745 0.0844832 0.016608 0.0522593 0.0248782 0.0462815 0.0282854 0.00785152
189 V 1.24206 0.00525698 0.00603943 0.00164454 0.00150073 0.00156315 0.00386426 0.00110928 0.151531 0.000962107 0.0341058 0.0117228 0.000875093 0.000537268 0.00108011 0.000621409 0.000720788 0.00575533 0.767467 0.00216177 0.0014817
190 L 0.720539 0.00587473 0.00123 0.00122638 0.00308936 0.00957107 0.000467263 0.00294059 0.00576852 0.000631544 0.909229 0.0374815 0.00173524 0.00339283 0.00330045 0.00061197 0.000472261 0.000891901 0.00898685 0.00217369 0.000925055
191 V 1.95377 0.00594972 0.00896341 0.000660278 0.00358703 0.00596081 0.000793817 0.00170007 0.262459 0.000402195 0.224225 0.0257663 0.00072625 0.000335141 0.00110573 0.000807959 0.000348532 0.000915604 0.449097 0.00298027 0.00321552
192 L 1.95806 0.00420292 0.00157678 0.00115642 0.00143917 0.0390549 0.00093371 0.00142611 0.143927 0.00127312 0.609762 0.0519991 0.00104822 0.00515364 0.00802313 0.00136361 0.000556559 0.0079305 0.108487 0.00548028 0.00520513
193 W 1.03934 0.00097076 0.00339137 0.00148085 0.00177443 0.104394 0.00241356 0.00204845 0.000592797 0.00478194 0.00319936 0.00404471 0.000858881 0.00105342 0.0018543 0.00214883 0.00125571 0.000792328 0.0042032 0.827619 0.031122
194 G 1.07847 0.244841 0.00314512 0.00600877 0.00182086 0.000799512 0.727321 0.000907431 0.00050879 0.0012053 0.000256179 0.00173451 0.00120314 0.00075988 0.0022443 0.000264267 0.00241834 0.000258839 0.00169467 0.00193505 0.000673574
195 V 1.67354 0.0158485 0.0077214 0.00584001 0.00106289 0.0163981 0.00157569 0.000621688 0.160348 0.00078736 0.0774482 0.0260306 0.000820807 0.000591462 0.000966204 0.000222334 0.000310857 0.00165429 0.67306 0.00593254 0.00275862
196 H 0.520523 0.00117222 0.00184681 0.00318385 0.0019818 0.00237246 0.000947264 0.941946 0.000790713 0.00103096 0.000962454 0.00169811 0.00578473 0.000702322 0.00696462 0.0182158 0.000553025 0.000952464 0.000582371 0.00461611 0.00369632
197 H 3.24697 0.0481261 0.0113837 0.218631 0.0239768 0.0480518 0.00269155 0.096462 0.0197541 0.00103249 0.00927865 0.0667528 0.283664 0.000129985 0.0496607 0.00231599 0.0417718 0.00439651 0.00733097 0.0292563 0.0353334
198 P 1.80551 0.0250387 0.0154992 0.00866982 0.00814388 0.00779506 0.00630499 0.0222181 0.00738722 0.00368151 0.00925028 0.0140642 0.00641019 0.747032 0.00952896 0.00332405 0.0386649 0.0054937 0.0332732 0.0189418 0.00927784
199 S 2.90507 0.008198 0.015406 0.0116104 0.0556703 0.401063 0.0325143 0.0184829 0.0182547 0.0102821 0.00190767 0.0232147 0.0121881 0.0244997 0.0146329 0.0114665 0.257214 0.012802 0.0260403 0.0264036 0.0181487
200 S 3.0107 0.0182016 0.0425314 0.00863918 0.0166978 0.0105331 0.131807 0.0206494 0.017349 0.0591147 0.0273684 0.0189667 0.0345726 0.00680267 0.0147367 0.0166337 0.463699 0.0490474 0.0135652 0.0202639 0.00882151
201 S 3.74114 0.178354 0.0146371 0.0675341 0.029399 0.0135713 0.0341661 0.138304 0.0537042 0.00861967 0.160586 0.0184569 0.0242589 0.00956828 0.0660911 0.0108446 0.0511952 0.03934 0.010012 0.0289396 0.0424184
202 D 2.23767 0.0190447 0.000677924 0.214579 0.560675 0.00770133 0.00899049 0.00824379 0.0415067 0.00784719 0.0132733 0.00614943 0.0148978 0.00154293 0.0162033 0.000868056 0.0432694 0.00586591 0.0173107 0.00191222 0.00944148
203 E 0.775472 0.00566799 0.00600493 0.00723759 0.911499 0.000696703 0.00246932 0.00528778 0.00359947 0.00819646 0.00191907 0.00501234 0.00149505 0.000364207 0.00737838 0.0103603 0.000803103 0.00960255 0.00255912 0.00830308 0.00154322
204 Q 1.08409 0.115189 0.00176505 0.00158883 0.0150218 0.00119168 0.000556517 0.016236 0.000526186 0.00540745 0.000708791 0.0106942 0.00219921 0.00053439 0.816705 0.000949214 0.00481636 0.000978789 0.00119882 0.00273611 0.000996374
205 Q 3.30259 0.102269 0.00059883 0.136714 0.159751 0.00734556 0.0050756 0.0112972 0.223132 0.00849305 0.0135979 0.02418 0.14527 0.000248542 0.0546529 0.00206237 0.0152274 0.0136878 0.0363793 0.0110368 0.0289804
206 S 2.9706 0.0258031 0.0137689 0.125855 0.435289 0.0123046 0.0597539 0.0180093 0.025294 0.00230397 0.0171883 0.0251623 0.0145375 7.72585e-05 0.0109693 0.000328762 0.10023 0.0431057 0.0362748 0.000683996 0.0330603
207 L 1.66282 0.00196272 0.0225147 0.000949404 0.0033825 0.00271258 0.000331367 0.0340425 0.0324325 0.0144734 0.717681 0.124478 0.00184033 0.000436934 0.00419991 0.00571527 0.00114387 0.00264669 0.011209 0.00796982 0.00987789
208 Y 0.369326 0.00041937 0.00282955 0.00255945 0.00127133 0.00336782 0.000768927 0.00879227 0.000871947 0.00151688 0.000460986 0.00255279 0.00394875 0.00053206 0.00123783 0.000554333 0.00177183 0.000511261 0.000490676 0.00299618 0.962546
209 S 3.58956 0.167421 0.00391814 0.0628936 0.0324234 0.0180563 0.236646 0.0176132 0.0114818 0.00413773 0.0384896 0.0587494 0.0672556 0.0452372 0.0336132 0.0105892 0.0681564 0.0879187 0.00943955 0.00452669 0.0214341
210 N 3.87528 0.1053 0.00082829 0.0189475 0.0232453 0.0133103 0.070193 0.0567244 0.153594 0.0475823 0.0167346 0.0501823 0.0359088 0.02611 0.0394955 0.0538026 0.0751493 0.126962 0.0675687 0.0054271 0.0129336
211 G 3.56409 0.124256 0.000729032 0.047849 0.0160887 0.027115 0.0982312 0.0368949 0.019906 0.0220308 0.0428771 0.0309415 0.0514056 0.271189 0.00827033 0.00185517 0.0632699 0.0915339 0.0150419 0.0153328 0.0151819
212 N 3.66557 0.0903897 0.000343882 0.026793 0.218184 0.0925168 0.0387201 0.0457848 0.0189902 0.0313833 0.0196896 0.021939 0.077675 0.0917651 0.0952545 0.00930643 0.00409902 0.00352548 0.0845703 0.0127778 0.0162919
213 A 3.38547 0.102139 0.0237291 0.010907 0.000541431 0.00683893 0.0266377 0.0471464 0.00701114 0.105266 0.00222982 0.0156867 0.0512696 0.10396 0.00252484 0.0213717 0.20428 0.0632319 0.197186 0.00117383 0.00686957
214 Y 3.25724 0.00776466 0.0206872 0.00584846 0.233436 0.0341194 0.00398775 0.0497991 0.0442647 0.0244733 0.0136128 0.063804 0.00846428 0.00127026 0.0461836 0.0121836 0.0232147 0.00387438 0.117254 0.0146704 0.271087
215 V 1.27403 0.0186486 0.00209151 0.00261047 0.00236708 0.00941126 0.000578172 0.00140936 0.146136 0.00189935 0.0196921 0.00905642 0.00125598 0.000376138 0.00277659 0.00054917 0.000437047 0.00402416 0.770071 0.00473513 0.00187497
216 S 3.58842 0.0671813 0.00473903 0.0304481 0.000443373 0.0671852 0.0024547 0.00342203 0.117366 0.00513138 0.0269326 0.0735158 0.00297239 0.001131 0.170299 0.06204 0.128558 0.0311985 0.0672846 0.0229502 0.114747
217 V 0.64853 0.00271138 0.0036605 0.00328648 0.00450623 0.00234251 0.00163968 0.00536378 0.0185726 0.0016695 0.00380342 0.00858317 0.00181176 0.000849746 0.00265406 0.00104046 0.000601861 0.0025889 0.927147 0.00471943 0.00244755
218 A 2.78224 0.0528969 0.0215862 0.00242046 0.0086839 0.0394841 0.00165868 0.111414 0.0188426 0.000997714 0.0267479 0.0229343 0.00175287 0.000157353 0.0183862 0.00186256 0.108404 0.0298094 0.0340574 0.478823 0.0190799
219 S 2.88961 0.179064 0.0433733 0.0126278 0.00237166 0.00802028 0.0739511 0.0156984 0.00413171 0.0414878 0.00340348 0.0101654 0.00267391 0.00138117 0.0338176 0.000850873 0.411372 0.0757456 0.0184665 0.0549155 0.00648207
220 S 3.47731 0.0208354 0.00266029 0.0225689 0.0120759 0.049695 0.0345122 0.0427938 0.00256259 0.0481444 0.0621396 0.217155 0.0737689 0.0590601 0.0332713 0.247723 0.0247416 0.0216663 0.0103839 0.00383626 0.0104048
221 N 3.64808 0.076624 0.0147489 0.19527 0.0263976 0.00358398 0.0842998 0.033569 0.00135672 0.0176219 0.154424 0.0104609 0.0930511 0.00110586 0.0248087 0.0572573 0.029479 0.0853482 0.00637698 0.0354016 0.0488152
222 Y 3.11625 0.00649458 0.0113962 0.00513519 0.00318225 0.25624 0.000454462 0.056728 0.0490336 0.00681407 0.0446489 0.130761 0.00154768 9.60058e-05 0.0075698 0.00694654 0.0191284 0.0284421 0.0327731 0.0874513 0.245157
223 N 3.14368 0.0236833 0.00855234 0.0401013 0.122244 0.280014 0.0186604 0.0664339 0.0751308 0.00102883 0.0480202 0.00270086 0.0405585 1.11343e-05 0.0101338 0.00148035 0.00103715 0.000417733 0.0474349 0.00384993 0.208506
224 R 3.54321 0.0782124 0.0143153 0.0018364 0.0140951 0.0187801 0.124245 0.1881 0.00614784 0.0683249 0.0165951 0.0122143 0.0950149 0.000200049 0.0860167 0.162052 0.0496866 0.0179453 0.0136419 0.025535 0.0070417
225 R 2.74521 0.012691 0.0107483 0.00347492 0.00285164 0.0415707 0.00925901 0.00995623 0.0256804 0.0859569 0.122011 0.0584974 0.00538823 0.000482259 0.063584 0.485285 0.0040714 0.00161937 0.0178517 0.0119061 0.0271142
226 F 3.32431 0.00232293 0.032816 0.0368768 0.024786 0.164137 0.000762796 0.0439453 0.154569 0.000653353 0.0314214 0.0770815 0.00133117 9.63575e-05 0.0142032 0.000615707 0.0232257 0.0259744 0.24725 0.0343222 0.08361
227 T 3.53697 0.0459057 0.0101052 0.00147656 0.0255291 0.0665308 0.00374665 0.0143413 0.310273 0.0555297 0.0600075 0.0455452 0.0140629 0.000174937 0.0214399 0.0199285 0.0408937 0.0721183 0.0862625 0.0535964 0.0525321
228 P 2.93088 0.147948 0.00700183 0.00124555 0.0037449 0.00106091 0.0140357 0.00185178 0.220185 0.00346599 0.00834795 0.00386819 0.0510963 0.251021 0.000613636 0.0023799 0.0755304 0.0512719 0.146579 0.00123125 0.00752111
229 E 3.34246 0.0203621 0.0187044 0.0190925 0.0900872 0.160942 0.0496444 0.0297074 0.0028337 0.00100867 0.00801306 0.00301408 0.00374686 0.00159366 0.0245675 0.00754392 0.0696865 0.102914 0.0182277 0.259246 0.109064
230 I 2.9128 0.0137369 0.0329014 0.00177838 0.00289158 0.029058 0.00123454 0.0251478 0.184205 0.00886786 0.0753971 0.0157327 0.0186565 0.0202465 0.0380622 0.0059565 0.0154692 0.0279427 0.434273 0.00736791 0.0410745
231 A 3.35298 0.0373014 0.0110782 0.00911158 0.000112811 0.0381688 0.00215015 0.0299298 0.00657638 0.00220584 0.0761863 0.0223069 0.00493159 6.0993e-05 0.116599 0.00644665 0.0432287 0.114097 0.245607 0.135019 0.0988827
232 A 3.71916 0.0162088 0.0110382 0.0127143 0.0920296 0.173619 0.00734248 0.0300055 0.124313 0.0170766 0.0969181 0.0759859 0.0188078 0.0266186 0.0157235 0.00979128 0.0134211 0.00689391 0.0567562 0.100738 0.0939986
233 R 1.36461 0.00732772 0.0016472 0.00525775 0.00358385 0.0080155 0.00189478 0.0169578 0.00524634 0.135694 0.00261727 0.00371702 0.0081466 0.000521606 0.00191593 0.768992 0.00404069 0.0017773 0.00181203 0.012142 0.00869327
234 P 3.81654 0.0393413 0.0068077 0.000361232 0.0055082 0.0534636 0.00463389 0.028523 0.0505339 0.145776 0.0990461 0.0532058 0.0599963 0.117122 0.0223023 0.0722621 0.0234085 0.0598784 0.12046 0.0129937 0.0243754
235 K 3.41554 0.0672064 0.0299872 0.00192597 0.00920354 0.0322204 0.00295324 0.00173616 0.0485938 0.0423597 0.25967 0.0290533 0.0116789 0.0219248 0.0159573 0.140441 0.0351896 0.0443078 0.179732 0.00887862 0.0169811
236 V 3.68029 0.094865 0.00892225 0.0261953 0.0207743 0.0442938 0.000731024 0.0320106 0.240281 0.0271168 0.0718623 0.0912339 0.0433592 0.000383081 0.0728308 0.0276705 0.0476628 0.020733 0.095257 0.0284058 0.00541134
237 R 3.33323 0.00959884 0.0029817 0.00746929 0.000866751 0.0691962 0.0127189 0.104945 0.0082592 0.0128961 0.261812 0.135127 0.139364 0.000119404 0.0652049 0.0408517 0.0263771 0.00486183 0.00806556 0.0231491 0.066136
238 D 2.14447 0.00269461 0.00155189 0.462957 0.181507 0.00281563 0.0177586 0.00649546 0.00254365 0.00525822 0.000842564 0.0133139 0.0120264 0.000573226 0.00719769 0.0010766 0.00704486 0.257851 0.00219612 0.0105512 0.00374338
239 Q 2.84498 0.0369413 0.00574279 0.00957626 0.00672883 0.00425587 0.000712792 0.241186 0.0314616 0.0119811 0.016246 0.310937 0.0519184 0.00108955 0.199958 0.00804777 0.0125795 0.0150712 0.0292618 0.00456654 0.00173799
240 H 3.45697 0.0235962 0.00175313 0.00823936 0.0666807 0.00610143 0.0165572 0.0190487 0.260754 0.00344502 0.0537228 0.150841 0.0488108 0.0645515 0.109768 0.0150044 0.0231453 0.091134 0.0227229 0.00379415 0.0103286
241 G 0.942667 0.00135132 0.00354741 0.00915157 0.0143487 0.0037743 0.887726 0.0125659 0.00210754 0.00314501 0.00320029 0.0089485 0.0181607 0.00144711 0.00402981 0.00324876 0.00605019 0.00274012 0.00577414 0.00457001 0.00411232
242 R 1.24747 0.00255366 0.00147682 0.00386435 0.00214753 0.00851971 0.0020058 0.00357055 0.0136577 0.0111168 0.0131668 0.00798647 0.00215674 0.000285885 0.0043189 0.819297 0.00608236 0.005663 0.00826871 0.0793747 0.0044863
243 M 1.05358 0.000501086 0.00251326 0.00224758 0.00616289 0.0710477 0.000624079 0.00295532 0.027226 0.00592648 0.00593043 0.84655 0.00328608 0.000707271 0.00850543 0.00217675 0.00397506 0.00466351 0.00202851 0.00132902 0.00164366
244 N 3.6078 0.0506572 0.00223428 0.0077326 0.0237291 0.11471 0.0122304 0.131066 0.0448189 0.0144398 0.0711083 0.049201 0.129123 0.00129826 0.181814 0.0211206 0.0139213 0.00445246 0.013601 0.019563 0.0931786
245 Y 0.913973 0.0047428 0.00206072 0.00366532 0.00093532 0.0260822 0.00092928 0.0294916 0.00174979 0.00220063 0.000791869 0.0134023 0.0037054 0.00159474 0.00112326 0.00341161 0.00420481 0.00916522 0.00274207 0.00465442 0.883347
246 Y 1.74106 0.0142627 0.0100326 0.0011139 0.00173515 0.0230416 0.00865344 0.431927 0.00276875 0.000453556 0.0264064 0.00747749 0.00492551 0.000391781 0.00332353 0.000178288 0.000261893 0.000528291 0.000546975 0.00373248 0.458238
247 W 0.204179 0.000236151 0.0037193 0.0011328 0.000356102 0.00386171 0.000695734 0.000397829 0.00019703 0.000446163 0.000500653 0.00113441 0.000611518 0.000205208 0.000633063 0.000452388 0.000154282 0.000258838 0.000175424 0.980559 0.00427269
248 T 3.52867 0.0752859 0.0271654 0.0121084 0.01352 0.0144534 0.000506977 0.204301 0.0854334 0.00881184 0.0535642 0.0659857 0.00688826 0.000209315 0.0132505 0.0106527 0.067674 0.194839 0.0734525 0.0178586 0.0540385
249 L 2.35109 0.00202156 0.00508413 0.000349974 0.0010557 0.0113787 0.00076643 0.000449809 0.285895 0.00739991 0.359316 0.10923 0.00106613 0.000284595 0.00122731 0.00510505 0.00276482 0.0473772 0.155676 0.00314196 0.000409374
250 L 1.68712 0.000950789 0.00161026 0.000985296 0.000838395 0.000670004 0.000244884 0.000346362 0.147019 0.00060117 0.431094 0.00936654 0.000271897 0.00430834 0.00197247 0.000122417 0.000212883 0.00120536 0.39466 0.003042 0.000477095
251 E 4.06833 0.0778716 0.00347943 0.0212167 0.0849247 0.0268413 0.0494786 0.044141 0.013796 0.0475541 0.082939 0.0469642 0.0295465 0.0709365 0.116311 0.0741383 0.060889 0.0628022 0.0248256 0.0121672 0.0491769
252 P 2.43635 0.0921291 0.00118628 0.0418508 0.0716544 0.00550403 0.00875888 0.0708543 0.0216729 0.0125136 0.00196878 0.00549266 0.00455796 0.567473 0.0483854 0.0116501 0.0184637 0.00343052 0.00821815 0.00280803 0.00142696
253 G 3.39795 0.0386628 0.00177543 0.0206115 0.212615 0.018898 0.268177 0.0266953 0.000264603 0.0279281 0.0304356 0.0997344 0.0428394 0.000290877 0.01723 0.023785 0.0541827 0.0462637 0.00587201 0.0336924 0.0300459
254 D 2.82795 0.14361 0.00469343 0.123572 0.165121 0.00186081 0.0753411 0.046953 0.000714785 0.0247918 8.77019e-05 0.00318714 0.00973281 7.45354e-05 0.338343 0.000235705 0.0466256 0.00108265 0.00053097 0.0035561 0.00988578
255 T 3.79219 0.0413213 0.0157336 0.00929047 0.119299 0.074226 0.0192382 0.131028 0.0185174 0.0245462 0.00307195 0.0229729 0.057018 0.000422039 0.0493219 0.0112129 0.0734525 0.102583 0.144596 0.030304 0.051845
256 I 1.74262 0.00107662 0.00115294 0.000899932 0.000517518 0.00206391 0.00124959 0.000289981 0.582935 0.00260773 0.204477 0.0603874 0.0010472 0.000354775 0.00122979 0.00159421 0.000313071 0.00242009 0.131802 0.000858617 0.00272147
257 I 3.56619 0.0554512 0.0190324 0.0139679 0.013379 0.079344 0.0141566 0.00948757 0.0586947 0.0404103 0.0681039 0.0975931 0.0130154 2.93161e-05 0.0713824 0.00130866 0.0392842 0.0283723 0.0396454 0.293479 0.0438631
258 F 1.67802 0.00034972 0.00103786 0.000503159 0.00101261 0.640562 0.000363668 0.00326702 0.083041 0.00102876 0.198247 0.00447144 0.000866153 0.000571074 0.00156824 0.000204079 0.00312266 0.000705969 0.0157602 0.0218533 0.021464
259 E 2.11455 0.00642684 0.00860445 0.0355229 0.667371 0.00346012 0.0103728 0.0464559 0.0105193 0.0131429 0.000500397 0.0208744 0.00690531 0.00041742 0.0150934 0.0222458 0.0723356 0.021285 0.0317272 0.00457183 0.00216736
260 A 1.71013 0.72765 0.00950601 0.00560795 0.00749681 0.00281032 0.0436658 0.0224786 0.00337989 0.00718636 0.0101359 0.010762 0.00660741 0.000454257 0.00296452 0.000422641 0.103009 0.0152286 0.00603714 0.0112584 0.00333822
261 T 2.75223 0.0243759 0.00103622 0.00500612 0.0414928 0.0404918 0.00578279 0.00243562 0.00708702 0.0050502 0.0188356 0.021538 0.0609087 0.000285451 0.0464597 0.00275658 0.282647 0.381328 0.033157 0.00647497 0.0128507
262 G 0.466901 0.00301327 0.00742869 0.00433688 0.00867274 0.00254176 0.95026 0.00119659 0.00115162 0.00129244 0.000781776 0.0034364 0.000936467 0.0011988 0.00095 0.000188417 0.00242311 0.000306678 0.00115257 0.00793616 0.000795774
263 N 0.423948 0.00555075 0.00118864 0.0053127 0.00591665 0.00359603 0.00216605 0.00168524 0.00130929 0.00147088 0.000225627 0.00183149 0.956502 0.000665404 0.000487625 0.000238366 0.00304609 0.00121394 0.000555962 0.00356044 0.00347653
264 L 1.86194 0.00107578 0.00305625 0.000577223 0.00127306 0.0598646 0.000411625 0.00122509 0.0367459 0.000837301 0.606526 0.0273092 0.000887656 0.00264242 0.00107774 0.000264109 0.000354506 0.000164506 0.00594485 0.195143 0.0546191
265 I 1.94588 0.0620219 0.000861781 0.00430175 0.000565778 0.00047074 0.000268721 0.00195662 0.391221 0.00107532 0.403448 0.0330281 0.0005233 0.00027689 0.000831787 0.000204985 0.000175125 0.00252902 0.0931342 0.000745747 0.00235933
266 A 1.3754 0.79878 0.0137378 0.00485369 0.00614184 0.00156583 0.00204884 0.00621532 0.00676792 0.00304733 0.00282313 0.0307537 0.00183199 0.00282876 0.0061491 0.000696984 0.0136736 0.0139187 0.0737284 0.00788741 0.00254957
267 P 0.570272 0.00257577 0.00196574 0.00168782 0.0012699 0.00495813 0.000384617 0.00117084 0.00180342 0.0025112 0.00929742 0.0100688 0.0100893 0.937655 0.00194978 0.00356446 0.00287856 0.00100812 0.00153291 0.00286668 0.000761231
268 W 3.68006 0.0328046 0.050232 0.00249205 0.035137 0.0111331 0.039321 0.113557 0.0188472 0.00725889 0.0825435 0.0874066 0.0749055 0.000326276 0.0173657 0.0192909 0.0382841 0.0297266 0.0792341 0.236973 0.0231598
269 Y 2.22076 0.000861564 0.0162075 0.000893202 0.000766231 0.115028 0.000984896 0.191176 0.0038279 0.0082918 0.000899275 0.033514 0.010392 0.000212976 0.0194609 0.00129883 0.000933628 0.00300696 0.00230158 0.0714507 0.518492
270 A 1.33686 0.641406 0.00102644 0.0050071 0.000905482 0.000487612 0.294783 0.000835287 0.000303483 0.000478565 0.000237734 0.00333683 0.00121433 0.000330577 0.00094072 0.000142218 0.0379994 0.00255365 0.00302292 0.00363853 0.00134948
271 F 1.71317 0.00104113 0.00138347 0.00145596 0.00625833 0.667254 0.000330176 0.0753264 0.00185848 0.00915267 0.0121485 0.00850378 0.00118727 0.000113303 0.000864055 0.000288085 0.001986 0.00118266 0.000920243 0.119339 0.0894064
272 A 3.46297 0.110725 0.0026407 0.000770982 0.13525 0.001899 0.0378195 0.00252952 0.0518343 0.0692752 0.0553905 0.0554135 0.00012783 3.98338e-05 0.0507204 0.00756625 0.160335 0.139185 0.105169 0.000809262 0.0124997
273 L 2.0814 0.0186006 0.0268553 0.000760272 0.00123388 0.0169156 0.000264755 0.0003096 0.181302 0.000398855 0.264704 0.0180435 0.00051038 0.00100504 0.00248625 0.00045892 0.000227545 0.00886217 0.454712 0.00162399 0.000724414
274 S 3.84532 0.0549519 0.0036642 0.0546944 0.045939 0.012293 0.0410425 0.0494386 0.0229116 0.026099 0.023393 0.0569907 0.0415888 5.98239e-05 0.020067 0.0316614 0.110146 0.0618741 0.19341 0.115555 0.0342206
275 R 1.54616 0.00375762 0.00164424 0.00151998 0.0021401 0.00638471 0.00477523 0.0316323 0.0035687 0.0909511 0.00105945 0.00825049 0.00811394 0.00722003 0.0091613 0.760273 0.0125743 0.0104653 0.00232083 0.00174171 0.0324457
276 G 3.25983 0.0617984 0.0288738 0.0587148 0.0308467 0.00332696 0.107256 0.0198363 0.00258407 0.0190414 0.00694653 0.0335138 0.328384 0.000269497 0.0440019 0.0324657 0.164031 0.0389219 0.00483422 0.00640914 0.00794417
277 F 3.90226 0.0566606 0.00268625 0.0582192 0.0152252 0.0552672 0.0237591 0.0395941 0.047869 0.0521738 0.0515486 0.014659 0.0223425 0.0523914 0.0640953 0.0561109 0.0683695 0.227903 0.0508096 0.0171941 0.0231216
278 E 3.94897 0.0683106 0.00412647 0.150701 0.0672287 0.0223719 0.0405167 0.0440499 0.0254498 0.0469445 0.0572849 0.00454083 0.091376 0.0959338 0.0481572 0.0332059 0.0296767 0.0253606 0.0124389 0.025133 0.107193
279 S 3.0409 0.135456 0.00966243 0.0110053 0.00566066 0.00774973 0.104217 0.0632185 0.00261355 0.00508247 0.0272545 0.00833451 0.341733 0.00326155 0.0209891 0.0140034 0.174092 0.0268783 0.0264875 0.00949645 0.00280362
280 G 1.81904 0.120461 0.00626003 0.00388364 0.00203325 0.00192814 0.695706 0.00586022 0.00513859 0.00272932 0.00278938 0.0053979 0.0202974 0.00786288 0.00754217 0.00533197 0.0335151 0.0501517 0.0092665 0.00509003 0.00875498
281 I 1.62684 0.00133058 0.00122965 0.00343318 0.000656916 0.13463 0.000964476 0.000915589 0.680242 0.00119762 0.0576301 0.00576809 0.00249724 0.00056606 0.000853819 0.000839608 0.000925035 0.0048267 0.0896699 0.00306609 0.00875823
282 I 2.0068 0.00195723 0.00302439 0.00685703 0.0113058 0.0822341 0.000487163 0.00107496 0.607854 0.00378152 0.147149 0.07231 0.00356246 0.00113003 0.00487854 0.000782548 0.00188295 0.00727186 0.0357023 0.00380947 0.00294454
283 T 3.55162 0.0362035 0.0195394 0.00209719 0.0298223 0.030151 0.000733205 0.0133778 0.0223001 0.01429 0.138393 0.0504601 0.0349455 0.00044856 0.115306 0.0467759 0.0850186 0.115538 0.21725 0.00177346 0.0255771
284 S 1.09638 0.0225639 0.000513148 0.000445324 0.000417358 0.00143764 0.00311011 0.00181958 0.00108468 0.000948161 0.000810876 0.00196795 0.0050879 0.00287563 0.00212736 0.000496182 0.789561 0.153984 0.00663872 0.00341709 0.000694303
285 N 3.68036 0.0818913 0.00185299 0.04912 0.131912 0.0144215 0.037851 0.0369666 0.0299795 0.0108236 0.021511 0.00915075 0.176827 0.00734511 0.0312435 0.0285626 0.0414594 0.119184 0.141307 0.00769996 0.0208908
286 A 3.36927 0.109857 0.0208163 0.00217302 0.016069 0.0140961 0.00534114 0.0235665 0.0785869 0.100257 0.304884 0.093366 0.0170124 0.000258693 0.025302 0.0897054 0.016501 0.0416254 0.0296394 0.00572168 0.00522055
287 S 3.55423 0.041417 0.000617838 0.0318632 0.233985 0.00878772 0.0536118 0.019497 0.044954 0.0425152 0.0442255 0.0125486 0.0122986 0.152742 0.0265576 0.0296833 0.139501 0.0792403 0.0161764 0.00321237 0.00656629
288 M 3.43001 0.0132529 0.00750773 0.000501457 0.00795794 0.0699441 0.00907612 0.0329164 0.0433751 0.00379475 0.235203 0.125026 0.00529939 0.0541589 0.00951239 0.0182811 0.0146561 0.0747792 0.0938755 0.015187 0.165694
289 H 3.74325 0.0712565 0.00379662 0.133271 0.0654905 0.0463978 0.140008 0.127241 0.0121692 0.00734847 0.0178973 0.0327222 0.0210663 0.000103482 0.0680066 0.00784978 0.0931047 0.0665431 0.0407936 0.00262846 0.0423056
290 E 3.33072 0.0309366 0.000457051 0.146412 0.315629 0.0165788 0.0382486 0.00388225 0.0169429 0.00393499 0.0251072 0.0198568 0.0650032 0.0957414 0.0526256 0.000382079 0.0688463 0.0623166 0.0102858 0.00684133 0.0199711
291 C 0.322988 0.00101698 0.968695 0.00176169 0.00218815 0.000882758 0.000870136 0.00177457 0.00263338 0.00103321 0.00060613 0.00469724 0.00133534 0.000438094 0.00135835 0.000654646 0.000567841 0.00073177 0.00107172 0.00325456 0.00442854
292 N 3.14633 0.00240728 0.00379415 0.109265 0.057714 0.0169111 0.000778836 0.0471286 0.0297465 0.00166121 0.00488427 0.0190948 0.34486 0.000164177 0.0239939 0.000898775 0.140027 0.0827627 0.0370877 0.0151615 0.0616594
293 T 1.47738 0.198672 0.0120825 0.00341247 0.000986441 0.000700419 0.00199871 0.00194789 0.000927096 0.00238399 0.000393983 0.014585 0.00236007 0.000733493 0.000356942 0.00129084 0.0487294 0.692142 0.0140267 0.00134131 0.000928908
294 K 3.64734 0.17572 0.000996572 0.0149995 0.0126635 0.0329045 0.0165232 0.0477457 0.0395121 0.102991 0.0491327 0.00933219 0.072214 0.00887485 0.0554906 0.180221 0.11202 0.0156156 0.0305522 0.0101149 0.0123758
295 C 0.391083 0.000407321 0.960214 0.00117422 0.00116224 0.00226517 0.0012449 0.00083514 0.000950476 0.00092356 0.000577311 0.0015422 0.005671 0.00224361 0.00585663 0.0013064 0.00114648 0.000941869 0.00166909 0.00230701 0.00756139
296 Q 1.05036 0.00232476 0.00189546 0.00600018 0.0186337 0.0112397 0.00170593 0.0131993 0.011264 0.00675168 0.000899689 0.0294005 0.00565077 0.00241132 0.867671 0.00320738 0.00268763 0.00182919 0.00368967 0.00496211 0.00457618
297 T 1.55512 0.0132792 0.00420002 0.00127558 0.00140241 0.00167201 0.00129832 0.00342331 0.00843622 0.00634388 0.0113257 0.00193149 0.00458826 0.0036137 0.0039366 0.00156979 0.35196 0.572742 0.00152158 0.00291484 0.00256533
298 P 1.11023 0.0268135 0.0137104 0.00224762 0.00611734 0.00281181 0.00442497 0.0107745 0.00107088 0.00303951 0.00127682 0.00594198 0.00143383 0.859452 0.00878797 0.000924009 0.0182221 0.0139189 0.00878491 0.00596182 0.0042853
299 Q 3.87521 0.0163352 0.0276177 0.0472544 0.0168931 0.0321932 0.004295 0.0702803 0.0955304 0.00743671 0.0448723 0.152317 0.0353241 0.0192247 0.0397497 0.0104443 0.0369211 0.0633371 0.106593 0.0373503 0.136031
300 G 0.504644 0.000659014 0.000496681 0.00163348 0.0169852 0.000688381 0.94448 0.00545428 0.0038392 0.00103238 0.00119351 0.00501433 0.00116403 0.0013771 0.00273438 0.00187609 0.000878205 0.00410856 0.00447283 0.00116061 0.000751599
301 A 1.23763 0.766309 0.000717098 0.00589866 0.00935269 0.000613114 0.00464157 0.000560222 0.00200353 0.00054531 0.000542635 0.00208632 0.00549567 0.000764964 0.0146129 0.00222836 0.164375 0.00647208 0.00502063 0.00198094 0.00577854
302 I 1.96109 0.00488752 0.0127119 0.00197261 0.00081635 0.0141292 0.000597387 0.0035837 0.622488 0.0343067 0.132584 0.0177819 0.000608631 0.000360735 0.000504959 0.000803928 0.00087904 0.00559379 0.116004 0.0192176 0.0101685
303 N 3.78611 0.160868 0.00253868 0.0545483 0.140694 0.0474408 0.0213898 0.0371227 0.0120249 0.0150879 0.0497593 0.0279125 0.0757735 0.0179725 0.0408124 0.0253221 0.0223216 0.153427 0.0504015 0.00371971 0.0408617
304 S 1.92783 0.0638009 0.00183871 0.00333378 0.00832815 0.00362497 0.102712 0.00559457 0.0132136 0.00592883 0.00452072 0.00410875 0.0247533 0.00259422 0.00410623 0.00458945 0.669189 0.0623726 0.000885696 0.00422333 0.0102811
305 N 3.50296 0.11391 0.0017517 0.193883 0.00427288 0.0294044 0.146855 0.0227035 0.0172105 0.0176147 0.1034 0.0166337 0.125911 0.0132133 0.00470531 0.0620646 0.0795787 0.0194561 0.0200381 0.00213351 0.00526019
306 L 2.84638 0.0514052 0.149426 0.00096947 0.00477098 0.0148509 0.000166937 0.029686 0.0129029 0.0485544 0.222123 0.0069669 0.00106299 0.00119975 0.00617288 0.339094 0.0738072 0.00568459 0.00449415 0.002274 0.0243884
307 P 0.54035 0.00322603 0.00266908 0.000740877 0.00133672 0.0010749 0.00249111 0.00144519 0.00285536 0.00560268 0.0134326 0.00347702 0.00152405 0.941532 0.001516 0.00157814 0.00861035 0.000887574 0.00266376 0.00166535 0.00167165
308 F 0.795845 0.00406847 0.00115168 0.000539731 0.00267782 0.898509 0.000833403 0.00109278 0.0027434 0.0024086 0.00971994 0.0189302 0.000622923 0.000765947 0.00227538 0.00125845 0.00274691 0.00308938 0.00347504 0.00729835 0.0357926
309 Q 0.336694 0.000869117 0.0010619 0.00107666 0.0036331 0.000836611 0.000413417 0.00491894 0.00113829 0.00094952 0.000650479 0.00388925 0.00268541 0.00271383 0.967057 0.00296594 0.00141893 0.00107627 0.000243037 0.000731431 0.00167092
310 N 1.09951 0.00155228 0.00672982 0.00409721 0.00159114 0.00388641 0.00117203 0.0117477 0.00129891 0.0113482 0.00258337 0.0143243 0.849208 0.0017173 0.0044805 0.00160507 0.0130035 0.00139448 0.0582841 0.00401273 0.00596315
311 I 1.48269 0.000469461 0.0156822 0.00123509 0.00164235 0.000942315 0.000268842 0.00291715 0.569169 0.00182493 0.0124684 0.00840289 0.00935044 0.000729359 0.00130145 0.00210758 0.000777607 0.00289997 0.36353 0.00234078 0.00193992
312 H 2.46377 0.116388 0.00796314 0.0980176 0.00136215 0.00339854 0.029075 0.168866 0.000548061 0.000355744 0.000140884 0.00107906 0.0489643 0.000815094 0.000793163 0.000879386 0.449872 0.0641504 0.00101271 0.00270666 0.0036118
313 P 2.70365 0.293523 0.000546542 0.00117532 0.00670787 0.0044013 0.00404857 0.104054 0.00146492 0.086939 0.00138635 0.00311509 0.000622615 0.302337 0.00967679 0.0854725 0.00850655 0.00638849 0.0023752 0.0662784 0.0109812
314 V 3.26116 0.0049991 0.00194848 0.0355144 0.0034901 0.0393856 0.00127501 0.0719526 0.0359313 0.0109215 0.0216533 0.127895 0.128228 0.000109134 0.0381699 0.0237114 0.0160126 0.0179223 0.0968095 0.00764211 0.316428
315 T 3.01334 0.0665481 0.0377041 0.000358895 0.000323794 0.0271197 0.178294 0.017354 0.0124069 0.00113616 0.00246514 0.00243993 0.0074581 0.000231485 0.00642198 0.00346425 0.0592758 0.198784 0.13261 0.00392918 0.241674
316 I 1.54645 0.00107051 0.00238953 0.00351541 0.000727202 0.00228831 0.00145535 0.00097679 0.656896 0.00887339 0.0610573 0.0174298 0.00113311 0.00253019 0.0028458 0.00220167 0.000991683 0.00252189 0.227232 0.00136452 0.00249872
317 G 0.352332 0.000437765 0.00103342 0.00139073 0.00499692 0.00141313 0.965238 0.000552883 0.00159347 0.00532138 0.00140516 0.00170517 0.00298839 0.000851638 0.00208978 0.00128009 0.000823481 0.00170134 0.000526103 0.004022 0.000629244
318 E 3.49337 0.0345055 0.00231203 0.100006 0.170795 0.00607119 0.00220742 0.138715 0.0138534 0.0221171 0.0136629 0.0288546 0.0639037 0.000185736 0.101553 0.0536445 0.0937948 0.138332 0.0124569 0.00226917 0.000760467
319 C 0.540804 0.00427115 0.943317 0.00420052 0.00111354 0.00698071 0.000614786 0.0024347 0.00241581 0.00216192 0.00212991 0.00348476 0.00331117 0.00179843 0.00247826 0.00189594 0.00120121 0.000940958 0.00301541 0.00677086 0.00546269
320 P 0.833126 0.0629099 0.00231051 0.00107785 0.0011415 0.00210617 0.0220525 0.000841352 0.000504193 0.00113364 0.00216956 0.00401562 0.000704798 0.880576 0.00475837 0.00141106 0.002303 0.00140284 0.00469619 0.0014234 0.00246157
321 K 2.49332 0.00858628 0.00208267 0.000991703 0.00121357 0.00128096 0.00256915 0.0147742 0.0839678 0.219181 0.0355098 0.0190467 0.00435333 0.000134509 0.0150024 0.461717 0.0107078 0.0666008 0.049904 0.00197218 0.00040378
322 Y 1.3592 0.00188114 0.00345478 0.00181467 0.00111371 0.421177 0.000410687 0.0147223 0.00245817 0.00104631 0.000661129 0.00583231 0.000748136 0.000628288 0.0017881 0.000156754 0.000703678 0.00102408 0.000457171 0.00629304 0.533629
323 V 1.64778 0.00139017 0.000931931 0.00189664 0.00070969 0.000796284 0.00231048 0.00102 0.435644 0.000729831 0.121894 0.00159769 0.00373666 0.00232191 0.000795935 0.000175719 0.000910395 0.00398935 0.417195 0.00139618 0.000558088
324 R 2.07981 0.0208964 0.000653066 0.00123525 0.0022142 0.00168423 0.00212628 0.0677265 0.000244505 0.243769 0.0223358 0.00488748 0.00230776 0.00126506 0.0137839 0.530627 0.00284099 0.0736281 0.000573665 0.0025265 0.00467488
325 S 1.08164 0.0254419 0.0187186 0.013863 0.000453378 0.00145042 0.00295983 0.00114864 0.00668888 0.00530238 0.0341852 0.00149271 0.00291625 0.000968867 0.00252922 0.000414144 0.852787 0.0235495 0.00116969 0.000955168 0.00300535
326 T 3.75383 0.117085 0.00572755 0.0133759 0.0249178 0.0248656 0.0751142 0.0137459 0.0698429 0.0194316 0.0497099 0.178571 0.0104285 0.0223112 0.0889482 0.0687161 0.0405388 0.128405 0.035263 0.00335057 0.00965089
327 K 2.50115 0.218199 0.00286966 0.00212981 0.00456848 0.000397575 0.00968059 0.0410546 0.00377653 0.471895 0.000384862 0.0104467 0.0432362 0.000386277 0.0563612 0.0418004 0.0487275 0.038347 0.00181191 0.00152761 0.00239891
328 L 0.69387 0.000265418 0.000834902 0.00135674 0.00160288 0.00327165 0.00137847 0.000770539 0.0889164 0.000672576 0.886067 0.00402191 0.000834457 0.000609366 0.00119858 0.000183833 0.00182577 0.000682059 0.00166689 0.00100634 0.00283434
329 R 1.29552 0.0156772 0.0045279 0.000734122 0.00283498 0.000656877 0.00614198 0.00775454 0.00135938 0.0327994 0.00311015 0.0055172 0.00452201 0.000645605 0.00118782 0.824715 0.0232655 0.0129149 0.0217071 0.0222163 0.00771201
330 M 0.981432 0.000928176 0.00355009 0.00384402 0.00115075 0.0131938 0.00305806 0.000600707 0.00558304 0.0022769 0.101422 0.842276 0.00473369 0.00036757 0.00124222 0.0020046 0.000722128 0.0030477 0.00710038 0.00186159 0.0010365
331 V 1.337 0.14859 0.0598086 0.0028633 0.00319779 0.00183482 0.00485676 0.00174473 0.00435821 0.00204479 0.000639061 0.00266077 0.00244324 0.000665868 0.00586314 0.00029211 0.00506346 0.00118849 0.746909 0.00306982 0.00190618
332 T 0.718918 0.00281036 0.00174828 0.0014233 0.00136552 0.00185679 0.000632281 0.00290179 0.0146863 0.00790912 0.00805016 0.00384399 0.000802074 0.000739501 0.0065 0.00204505 0.00201232 0.916906 0.0125165 0.00952582 0.00172508
333 G 0.547129 0.00110492 0.00393509 0.00467989 0.00640404 0.00094999 0.939858 0.00197529 0.00106279 0.00473039 0.000346761 0.00342115 0.00101435 0.000896168 0.00286705 0.0161918 0.000418065 0.00304054 0.00288731 0.0025457 0.00167114
334 L 1.58228 0.000464262 0.0010317 0.00345087 0.000588039 0.000913163 0.000242582 0.000524026 0.00178518 0.00311954 0.685398 0.040013 0.00305677 0.077073 0.00540346 0.000470119 0.000233632 0.0028873 0.154762 0.0175182 0.0010649
335 R 0.68342 0.00132277 0.00231944 0.00345116 0.00571905 0.00395153 0.00308946 0.00894136 0.00589854 0.0181386 0.0016705 0.0028195 0.00199571 0.00157207 0.00270263 0.923181 0.00245396 0.00241092 0.00143444 0.00489962 0.00202759
336 N 0.525791 0.000761079 0.00169577 0.00673562 0.00374163 0.00200777 0.000425414 0.00273604 0.00798214 0.00624662 0.000625324 0.00304896 0.944451 0.00260913 0.00421681 0.00119083 0.00232678 0.00356758 0.000553744 0.0031866 0.001891
337 I 3.39723 0.0389277 0.0085021 0.0308614 0.0145986 0.00826604 0.0036813 0.0218573 0.0289965 0.277731 0.0962003 0.0142031 0.16035 0.00013922 0.0312263 0.084866 0.0733259 0.0738243 0.00992131 0.000775146 0.0217463
338 P 2.60191 0.0907572 0.00970809 0.00517261 0.0171785 0.00196059 0.0133441 0.273283 0.00139794 0.0200987 0.00440756 0.00584782 0.0105813 0.402355 0.0307445 0.013446 0.00247265 0.000844322 0.0112849 0.00432328 0.0807917
339 S 3.03712 0.189328 0.00205682 0.00250923 0.0028505 0.00285647 0.04974 0.0101262 0.0576142 0.00403632 0.0166152 0.0118581 0.00314121 0.062293 0.352248 0.0667705 0.0905767 0.0352358 0.0320601 0.000487643 0.00759526
340 I 2.88828 0.00359249 0.00522334 0.00120206 0.00206213 0.0122762 0.000278516 0.0126156 0.125933 0.211001 0.0469428 0.13975 0.00220116 0.0035332 0.0573914 0.291576 0.000975128 0.00582503 0.0720667 0.000803192 0.00475081
341 Q 2.07235 0.0501186 0.00269309 0.00562234 0.0876453 0.0035605 0.00741947 0.056506 0.00577072 0.00714015 0.00151035 0.00644285 0.0126984 0.00104008 0.652627 0.0195835 0.0284247 0.0433378 0.00171916 0.00299963 0.00314034
342 Y 1.61762 0.003943 0.0160125 0.000969854 0.000964761 0.0658516 0.000342035 0.0380202 0.00465342 0.00824001 0.00905479 0.00318038 0.0137666 0.0018788 0.00383588 0.010887 0.00134363 0.0264255 0.00532424 0.0290473 0.756259
343 R 1.09829 0.000659788 0.000593479 0.000507547 0.00202218 0.000320412 0.00236605 0.000330757 0.00268938 0.682938 0.000324045 0.00622839 0.000306747 0.000998074 0.00160393 0.294251 0.000177729 0.00210152 0.000108153 0.0011542 0.00031839
344 G 0.784696 0.0427086 0.00473046 0.00532524 0.0102682 0.00701406 0.899927 0.00360487 0.000483174 0.00148708 0.000842756 0.00183444 0.00331044 0.000891982 0.0014232 0.00193067 0.00267062 0.000886949 0.00365907 0.0049074 0.00209394
345 L 2.04242 0.00291154 0.0009215 0.000753479 0.00138214 0.00407859 0.000303849 0.00186927 0.136756 0.000376455 0.488525 0.165994 0.000393792 0.00486503 0.00463886 0.00045039 0.00187425 0.000889614 0.176467 0.00150794 0.00504186
346 F 1.20394 0.00198202 0.00133609 0.000637953 0.000718603 0.807709 0.000994379 0.01791 0.0188256 0.000377901 0.095892 0.0124431 0.00162843 0.000726791 0.000937875 0.00100027 0.00127467 0.00059577 0.0138573 0.00531569 0.015837
347 G 3.09199 0.0848434 0.0104489 0.0016644 0.00638929 0.00303015 0.418453 0.03129 0.000968369 0.0265842 0.0761218 0.0271022 0.0367536 0.000568894 0.0488944 0.0570789 0.0643817 0.0678102 0.019699 0.00500903 0.0129085
348 A 0.665959 0.921657 0.00178862 0.00515132 0.00103556 0.00235344 0.00400827 0.00201268 0.000967627 0.00378858 0.00199761 0.028258 0.00425889 0.00079133 0.00213913 0.000433738 0.00415482 0.00466167 0.00592747 0.00353192 0.00108264
349 I 1.43537 0.00447459 0.00424576 0.00157658 0.00085113 0.00110665 0.000454744 0.000919196 0.589157 0.000712601 0.0156222 0.0361337 0.000930351 0.000200684 0.000374868 8.01961e-05 0.000492908 0.00343375 0.337808 0.000874458 0.000550727
350 A 1.20141 0.781146 0.00473683 0.00521466 0.00150957 0.00481849 0.00765823 0.00353337 0.00216953 0.00344716 0.000714161 0.00281275 0.000823241 0.000356992 0.00100036 0.000713779 0.151008 0.00503193 0.00274697 0.0160463 0.00451163
351 G 0.433319 0.000718673 0.00318103 0.00218856 0.00320249 0.00188189 0.956219 0.00235207 0.000777151 0.00201815 0.000743627 0.00231796 0.00335224 0.00122823 0.00143217 0.00121449 0.00167645 0.00526815 0.00217362 0.00689156 0.001162
352 F 0.410988 0.00334731 0.00103711 0.000692888 0.000583753 0.956235 0.00214318 0.000653541 0.00315816 0.000273585 0.00470601 0.00129755 0.000462355 0.00476679 0.000471923 0.000247619 0.000534322 0.00043911 0.00192896 0.0114764 0.0055441
353 I 1.52282 0.000994733 0.000875375 0.00163126 0.000438529 0.0042862 0.00104579 0.00188503 0.619158 0.000269178 0.093934 0.0134934 0.0016952 0.000233817 0.000703129 0.00055531 0.000731602 0.00387112 0.252724 0.00100647 0.000467729
354 E 0.62543 0.00206693 0.00425858 0.0017604 0.931484 0.00114809 0.00144016 0.00141498 0.00508673 0.00432244 0.00647332 0.00652721 0.00162234 0.000670393 0.00473202 0.00306878 0.00200357 0.00258937 0.0137704 0.00215476 0.00340518
355 G 0.332365 0.00114862 0.00147923 0.00108901 0.00375742 0.00220072 0.967836 0.00108264 0.000940975 0.00202894 0.000265568 0.00174743 0.00424417 0.000358555 0.00144847 0.00397279 0.000906623 0.000768561 0.00116998 0.00136371 0.00219086
356 G 0.442875 0.00159904 0.00099093 0.0208921 0.00421385 0.000356786 0.950145 0.000578711 0.000499831 0.000730777 0.000526249 0.00272729 0.00550446 0.00143849 0.000643541 0.00191487 0.00249921 0.000391168 0.00195726 0.00137821 0.00101262
357 W 0.449673 0.000261002 0.00365618 0.00550261 0.00106315 0.00135059 0.00147034 0.000545471 0.00217625 0.000317427 0.00140988 0.026629 0.000536907 0.000324668 0.000486678 0.00362919 0.00024958 0.000265394 0.000389863 0.946477 0.00325925
358 T 2.985 0.00169995 0.0205587 0.0418027 0.0118113 0.00547231 5.40879e-05 0.092303 0.1687 0.00044099 0.162007 0.000388159 0.00783822 0.0950009 0.00432649 0.00073133 0.038718 0.305742 0.0182222 0.000176298 0.024006
359 G 1.16162 0.0829606 0.00346209 0.00179119 0.015473 0.00187519 0.825531 0.00132241 0.00173616 0.00351846 0.00107335 0.00642909 0.000902435 0.000293041 0.021298 0.00464533 0.00697471 0.00328071 0.0016608 0.0120885 0.00368388
360 M 1.00983 0.000673594 0.000857107 0.000579001 0.000170989 0.000466299 0.000115862 0.000742302 0.00163903 0.00190453 0.696504 0.290518 0.000316447 0.000451101 8.77014e-05 0.000195721 4.61056e-05 0.00118106 0.00239531 0.000946042 0.00020968
361 I 1.41239 0.00225767 0.00229322 0.000843309 0.0022372 0.00454912 0.000239973 0.00983923 0.0933289 0.769071 0.0250312 0.00757447 0.000231894 4.00973e-05 0.00517958 0.00527452 0.00319874 0.00763615 0.0552886 0.00358714 0.00229805
362 D 0.662645 0.00281495 0.00127941 0.925199 0.00768843 0.00224433 0.00252367 0.00112114 0.00160974 0.00381546 0.00181566 0.00362712 0.0184689 0.00057009 0.00403097 0.000680828 0.00442051 0.00355499 0.00206606 0.00508374 0.00738471
363 G 0.862329 0.000650477 0.000596888 0.00158972 0.00403805 0.00440358 0.889059 0.00117244 0.00253499 0.00268427 0.00166731 0.0112026 0.000609053 0.00225662 0.0216452 0.0360613 0.00245165 0.000956348 0.00480651 0.00698441 0.00462918
364 W 0.796017 0.000647607 0.0127128 0.00146611 0.00170808 0.0196647 0.00319233 0.00073406 0.00514569 0.00208282 0.00479424 0.00535234 0.0027321 0.000387297 0.000712957 0.00153152 0.000389941 0.00136162 0.0013225 0.896409 0.0376525
365 Y 0.66595 0.00423696 0.00531029 0.00394677 0.00103027 0.0098168 0.0038255 0.00732459 0.00113385 0.00134373 0.00120508 0.00525386 0.0040188 0.00042268 0.00283562 0.000460857 0.00415506 0.00167069 0.0101426 0.00581966 0.926046
366 G 0.855494 0.000409799 0.00301233 0.00861461 0.00237905 0.00233814 0.887588 0.0046351 0.00215305 0.00983613 0.000402279 0.0029719 0.00619151 0.00134781 0.00416903 0.00116085 0.00301278 0.000932634 0.000740084 0.0103251 0.0477794
367 Y 1.28936 0.000899739 0.00730469 0.00388757 0.00151668 0.103471 0.000666265 0.00486579 0.00182804 0.00313643 0.00110733 0.0885627 0.0092866 0.000964137 0.000890046 0.000558379 0.00192795 0.00157658 0.00132425 0.00092093 0.765305
368 H 2.81281 0.0408254 0.0318771 0.00240034 0.00202778 0.0691842 0.000678617 0.437503 0.0004359 0.00355778 0.0672449 0.045364 0.00755574 0.000393625 0.0404035 0.0709023 0.00152971 0.00118617 0.00111774 0.0423978 0.133414
369 H 3.09936 0.000306053 0.192184 0.00070507 0.00020826 0.114133 0.000224224 0.115156 0.0485586 0.00206093 0.000825229 0.18704 0.00868992 0.000381271 0.140588 0.000818756 0.00492734 0.090665 0.0745692 0.0035622 0.0143965
370 Q 3.80303 0.0171508 0.0491825 0.0149517 0.0890214 0.00722246 0.000145434 0.0198783 0.0873155 0.0723128 0.0272726 0.0194457 0.0367064 0.000497272 0.115412 0.0222678 0.115327 0.0419242 0.154497 0.0519962 0.0574733
371 N 0.48431 0.000576799 0.00103733 0.0089754 0.00509836 0.00077429 0.000327276 0.00498496 0.00175424 0.00487888 0.00243998 0.00202144 0.949189 0.00171514 0.00177101 0.000466367 0.0048402 0.00191967 0.00368385 0.00184233 0.00170305
372 E 2.4571 0.0965793 0.0037934 0.259979 0.371386 0.00191762 0.0306944 0.00175042 0.00106098 0.00835941 0.0110308 0.0266328 0.00263386 0.000238869 0.0032031 0.000901139 0.165419 0.00889452 0.000443854 0.000864919 0.00421636
373 Q 2.2695 0.047424 0.00216402 0.0242209 0.105535 0.079514 0.00253313 0.00370233 0.00100675 0.00251904 0.0369084 0.0295576 0.00377099 0.000995229 0.585611 0.0044129 0.00508316 0.00158103 0.00120335 0.00591129 0.0563461
374 G 0.368456 0.000409296 0.00188419 0.00237682 0.00286229 0.000459775 0.964051 0.00281019 0.00151981 0.000712759 0.00224231 0.00182297 0.00440831 0.00229427 0.00151719 0.00133786 0.00324437 0.00256851 0.00107616 0.00174809 0.000653905
375 S 3.19817 0.0868251 0.0381601 0.0343149 0.0920787 0.018879 0.00357658 0.032593 0.00738656 0.00650557 0.00226915 0.091332 0.0195119 0.000891669 0.0562173 0.0106635 0.390984 0.0424503 0.0247104 0.00811949 0.0325307
376 G 2.22958 0.144818 0.0067875 0.00968927 0.016197 0.0108455 0.615148 0.00425196 0.00588415 0.00542829 0.0108861 0.0152069 0.0139106 0.000592386 0.0140802 0.0089501 0.0407248 0.0101889 0.0300759 0.00223717 0.0340967
377 Y 0.908974 0.00127655 0.00337617 0.00178027 0.000341863 0.159596 0.00128727 0.00315523 0.00303115 0.00173494 0.00077025 0.00172416 0.000828749 0.000303248 0.00127325 0.000194557 0.000559805 0.000598065 0.000563711 0.00445064 0.813154
378 A 2.10212 0.533732 0.0823142 0.000183222 0.00566151 0.0150137 0.000542989 0.00169211 0.0170147 0.00058913 0.00143263 0.00617773 0.000705083 0.000754077 0.000503032 0.000290148 0.113433 0.00340338 0.193134 0.00117215 0.0222506
379 A 0.421971 0.951348 0.00224526 0.000373089 0.00340182 0.000584454 0.00213543 0.000392439 0.000886871 0.00120208 0.0011009 0.00154322 0.000348187 0.000543125 0.000625481 0.00148153 0.0245544 0.00322374 0.00224517 0.000688304 0.00107698
380 D 0.651337 0.00292191 0.00120884 0.915767 0.00537477 0.000947006 0.00507288 0.00478164 0.0437438 0.00314245 0.000637635 0.00245881 0.00601343 0.000442488 0.00157063 0.000518066 0.000349499 0.00056824 0.000946992 0.00152632 0.00200797
381 Q 3.48601 0.0753292 0.00304047 0.000262492 0.0219061 0.0156119 0.000472889 0.170948 0.15603 0.0753624 0.0518725 0.0957862 0.000234718 0.000155127 0.115966 0.0853398 0.00113573 0.0079184 0.0687079 0.0174854 0.0364352
382 K 3.47264 0.0697278 0.00792002 0.0256568 0.0668916 0.0156204 0.0167625 0.0238691 0.00916704 0.183152 0.0244084 0.0264125 0.00206026 0.0149174 0.20371 0.18853 0.0283866 0.0288526 0.0452356 0.0102141 0.00850579
383 S 2.10925 0.115765 0.0556013 0.000519958 0.00959431 0.000666959 0.00262169 0.000568753 0.00727499 0.0315097 0.000757745 0.00141712 0.0072091 0.000351944 0.00365066 0.00124756 0.369788 0.389083 0.000506186 0.00134135 0.000524691
384 T 0.770047 0.00102758 0.0107355 0.00117188 0.00138552 0.000439748 0.00079839 0.0214887 0.00128424 0.00140262 0.000572345 0.0021638 0.0148605 0.000479561 0.000552687 0.00227595 0.0383407 0.896819 0.00228154 0.00123202 0.000687617
385 Q 1.39056 0.103328 0.00135578 0.0142597 0.0579529 0.000870552 0.000533134 0.00230447 0.000842524 0.00173478 0.00305939 0.00599362 0.00995424 0.00137695 0.767968 0.00230292 0.00920695 0.00660033 0.00595214 0.00293875 0.00146499
386 N 3.69495 0.0260623 0.00528154 0.0682 0.0246621 0.0143135 0.0114583 0.0662596 0.0880613 0.0949513 0.102725 0.0436465 0.0642685 0.000118656 0.0993996 0.196359 0.0414054 0.0304036 0.0166624 0.000447891 0.00531371
387 A 0.50908 0.946978 0.0023078 0.00423186 0.00254138 0.00119019 0.00119888 0.00242463 0.00107352 0.00204006 0.000790859 0.00234432 0.00277052 0.00219226 0.00267646 0.000841162 0.00555155 0.00552336 0.00867341 0.00210641 0.00254375
388 I 2.01747 0.00329076 0.00133128 0.00150733 0.000898746 0.038581 0.000627458 0.000875962 0.57512 0.000492665 0.0602678 0.131454 0.00487192 0.000623377 0.00252283 0.000225537 0.000306924 0.00486671 0.145988 0.00250779 0.0236404
389 N 3.28965 0.0554059 0.00325765 0.0334698 0.0374085 0.0112355 0.00102728 0.0282125 0.0253739 0.0174423 0.0166766 0.0015271 0.300677 0.000134351 0.123668 0.118909 0.067445 0.123639 0.0111777 0.018344 0.00496793
390 G 3.1529 0.0250624 0.00961718 8.89985e-05 0.00433629 0.00884311 0.0116642 0.0285983 0.0410656 0.0900716 0.0690632 0.0465675 0.000473326 1.57461e-05 0.215346 0.144794 0.254684 0.0301542 0.0170075 0.00240474 0.000141977
391 I 1.46194 0.00164152 0.00540089 0.0034508 0.00425471 0.00258882 0.00113978 0.00136745 0.671719 0.00517209 0.0356608 0.0131709 0.00335177 0.000707887 0.00104527 0.00040665 0.00287917 0.00250112 0.240411 0.00191163 0.00121857
392 T 3.15587 0.104953 0.00107869 0.00413185 0.0546759 0.000987682 0.00592037 0.0567871 0.0121628 0.0256073 0.00601675 0.01218 0.0476936 0.000574599 0.0858999 0.0866578 0.0697063 0.356063 0.002774 0.00183957 0.0642896
393 N 2.46672 0.00969531 0.015857 0.0123742 0.00286805 0.0025002 0.00486243 0.0389096 0.017451 0.00413358 0.00426832 0.0391929 0.543203 0.00052514 0.0595343 0.0889997 0.005457 0.126653 0.0155687 0.00519406 0.00275225
394 K 1.58221 0.000752883 0.000995313 0.00118496 0.0255306 0.000929382 0.00202939 0.00443863 0.00183511 0.665418 0.0011192 0.0746392 0.00402559 0.000758012 0.00784578 0.196448 0.00474807 0.0027258 0.00043764 0.00248091 0.00165816
395 V 1.51461 0.000969572 0.00131476 0.00034858 0.00144002 0.00196107 0.000347286 0.0054996 0.512369 0.000417046 0.0351284 0.0153042 0.000452327 0.000941769 0.00697208 0.000439333 0.000378468 0.00046448 0.409677 0.00064109 0.00493343
396 N 1.81787 0.002698 0.00435832 0.00875486 0.0043317 0.00244171 0.00127647 0.0116854 0.00198197 0.0072907 0.00826763 0.00777534 0.56418 0.000476541 0.00559349 0.0144589 0.311728 0.0299805 0.00533442 0.00426359 0.00312222
397 S 3.19444 0.141628 0.0813745 0.00158567 0.01782 0.00996819 0.024252 0.00939623 0.00757408 0.0107004 0.00383136 0.0231664 0.0963311 0.00176951 0.0971116 0.00706884 0.275431 0.163761 0.0100098 0.00700356 0.010216
398 V 2.10765 0.00344962 0.0336236 0.00757347 0.00130718 0.0536287 0.00186707 0.00174986 0.205273 0.00127413 0.0296421 0.0060679 0.0243002 0.000340119 0.00490054 0.000367178 0.00275187 0.000920156 0.570505 0.00557318 0.0448855
399 I 1.46415 0.00219398 0.00301438 0.00112553 0.00126228 0.00217396 0.000321801 0.0008566 0.695354 0.000645336 0.0811697 0.0255409 0.00142397 0.00196191 0.00260865 0.00273196 0.000860558 0.00224955 0.172287 0.00086576 0.00135266
400 E 2.96889 0.141152 0.00142932 0.0352751 0.307181 0.00550758 0.0117243 0.0291712 0.0184427 0.00597923 0.00542041 0.0284328 0.0175534 0.0004044 0.250059 0.0150435 0.0844482 0.0243719 0.00429989 0.0110871 0.00301689
401 K 3.09265 0.0867635 0.00856413 0.000782187 0.00573678 0.00130592 0.000986168 0.0328993 0.119038 0.354045 0.0151292 0.0705811 0.00698635 0.00116047 0.0375687 0.0814554 0.0131057 0.0546682 0.102526 0.0052752 0.00142257
402 M 2.26834 0.00689235 0.00884346 0.00562485 0.000699732 0.0119883 0.000454241 0.00113599 0.245164 0.00411625 0.145818 0.45339 0.00782495 0.000490002 0.00110502 0.00108402 0.00042423 0.00542077 0.0727728 0.0198163 0.00693498
403 N 3.09601 0.0659726 0.00598338 0.00932643 0.0039351 0.0141755 0.0514475 0.028579 0.0193004 0.0160721 0.00115867 0.0150124 0.380689 0.000834993 0.0696692 0.0543922 0.158069 0.0556204 0.00387115 0.00254762 0.0433438
404 T 3.74563 0.152839 0.0109927 0.00161991 0.00724135 0.0376788 0.123956 0.0310942 0.0097481 0.0283671 0.094045 0.085081 0.0312964 0.0119846 0.0531507 0.0980553 0.0952768 0.0880403 0.0262718 0.0074261 0.00583492
405 Q 2.83398 0.142373 0.0298726 0.00474414 0.0246152 0.0158982 0.203255 0.0797937 0.00114502 0.0189312 0.000222348 0.0110758 0.00386698 0.00147097 0.320113 0.124929 0.000514936 0.00181425 0.0143959 0.000532339 0.000437238
406 F 3.05661 0.0424692 0.002194 0.00857966 0.00136588 0.357871 0.0200496 0.00441935 0.0649911 0.00115221 0.0988611 0.117279 0.0551504 0.00049725 0.00856105 0.0111938 0.00625146 0.00305242 0.0102205 0.0678579 0.117983
407 T 3.63284 0.0241157 0.0392511 0.00145603 0.0151496 0.00816563 0.00764261 0.0438074 0.0175792 0.0177873 0.0228383 0.00739906 0.116874 0.0166107 0.0464593 0.161525 0.0868909 0.171938 0.127126 0.0139372 0.0534476
408 A 3.72507 0.0739999 0.0208706 0.0156203 0.0165615 0.0386351 0.0149977 0.00708339 0.0264167 0.0330364 0.0337212 0.240937 0.00112063 0.00405614 0.0801439 0.0462062 0.0674796 0.0834122 0.0955568 0.0412966 0.0588482
409 V 3.21584 0.283784 0.0684658 0.00720404 0.00192618 0.0132152 0.0161116 0.00845318 0.0382378 0.0133993 0.0798049 0.0139853 0.0092038 0.000904464 0.0730832 0.064246 0.023979 0.039892 0.232516 0.00286879 0.00871889
410 G 3.0466 0.0154222 0.00264368 0.105625 0.00491056 0.00512589 0.141272 0.00411226 0.00308448 0.00521709 0.0252874 0.00439872 0.0187541 0.01974 0.02527 0.359237 0.1375 0.0266123 0.0166886 0.00941402 0.069685
411 K 3.13162 0.0453128 0.00961185 0.00130301 0.00956623 0.0090533 0.191448 0.061587 0.0136853 0.348165 0.00672374 0.0059194 0.00882277 0.00528253 0.0889127 0.00202448 0.0510423 0.0444813 0.0521661 0.0240143 0.0208784
412 E 3.68137 0.0758398 0.0122929 0.0380735 0.0434464 0.108334 0.00321096 0.027186 0.0750218 0.0674511 0.023915 0.0101433 0.0130054 0.000105622 0.125666 0.0273706 0.0199062 0.135594 0.168048 0.00582215 0.0195665
413 F 1.24902 0.00105815 0.00300277 0.00206646 0.00131933 0.776002 0.00614714 0.00248989 0.00704362 0.0019569 0.00184401 0.00297133 0.00305431 0.00352751 0.00319292 0.00060819 0.0056616 0.00094613 0.00193295 0.140654 0.0345218
414 N 2.43429 0.0567076 0.00160584 0.00599654 0.000772777 0.000592239 0.302352 0.0131356 0.00120859 0.01901 9.8522e-05 0.00254214 0.327639 0.00150911 0.00452755 0.000851165 0.166954 0.0887204 0.00122808 0.00249675 0.00205218
415 N 4.04289 0.0591288 0.0105648 0.024277 0.0478762 0.0662651 0.0211582 0.0094901 0.123452 0.0155875 0.0802421 0.0280847 0.0740888 0.00655097 0.0428179 0.0512322 0.0505178 0.0695516 0.0886317 0.0606948 0.0697873
416 L 2.70884 0.00129691 0.00682704 0.00137223 0.0033245 0.193228 0.000936637 0.0035602 0.0165262 0.0315924 0.373928 0.0683561 0.00811342 0.0010092 0.0159451 0.169619 0.00171616 0.00145843 0.0153439 0.00784468 0.078002
417 E 0.928599 0.00294742 0.00468728 0.0123399 0.890799 0.00320655 0.00494014 0.00500185 0.00398794 0.0167681 0.00147509 0.00718004 0.00220128 0.00293921 0.00625272 0.0132774 0.00201689 0.0028519 0.00562722 0.00653109 0.0049691
418 K 2.27601 0.0135738 0.00986479 0.00316593 0.0145513 0.0321479 0.00134622 0.00832745 0.00462371 0.463012 0.0870693 0.00615589 0.0201211 0.00169619 0.00695838 0.303851 0.00303888 0.00792246 0.00194383 0.00658078 0.00404904
419 R 1.41178 0.00413393 0.00533138 0.00584059 0.0098754 0.00592402 0.0211573 0.00678717 0.00545049 0.0147303 0.00374973 0.00305372 0.00732987 0.00620148 0.00783752 0.813793 0.00920404 0.0290235 0.00241148 0.030583 0.00758201
420 M 2.4829 0.00591681 0.00465611 0.0440724 0.00552794 0.0775941 0.00219082 0.00870934 0.0544773 0.0102411 0.156104 0.530148 0.00790746 0.00278097 0.0265977 0.00175791 0.00596606 0.010286 0.00765948 0.0326036 0.00480297
421 E 2.64352 0.0292679 0.00533946 0.0202586 0.301483 0.0186533 0.0309079 0.0117075 0.00339889 0.0348553 0.00566686 0.0124152 0.0145546 0.00109624 0.391631 0.00921025 0.0867205 0.00232944 0.00532584 0.0051321 0.010047
422 N 2.56097 0.0538709 0.00368808 0.0161219 0.00975373 0.00782646 0.0301034 0.0140557 0.0129598 0.0145899 0.0080179 0.0203703 0.527214 0.00415564 0.00772546 0.00287093 0.109324 0.131145 0.00541067 0.0119331 0.00886314
423 L 1.19844 0.00434422 0.00491775 0.00550112 0.00593307 0.0165373 0.00325969 0.00387605 0.0072474 0.0106607 0.847369 0.0218089 0.00321858 0.00558634 0.00489603 0.000712126 0.0073377 0.003164 0.0296166 0.00921017 0.00480287
424 N 2.19308 0.0328753 0.0203984 0.0167252 0.00444053 0.0141544 0.00499368 0.0439203 0.0576188 0.0131774 0.00209866 0.0125401 0.654109 0.0146377 0.0172487 0.00110078 0.00225991 0.00399941 0.00232329 0.0546228 0.0267559
425 K 2.19193 0.0251438 0.00114394 0.00520743 0.00938093 0.00154994 0.000436755 0.0192351 0.00190449 0.493501 0.00279593 0.00374364 0.058879 0.000542526 0.0406221 0.288559 0.00908073 0.00839306 0.026118 0.00296212 0.000800395
426 K 1.002 0.00308942 0.00162606 0.00341137 0.0141229 0.00458839 0.00133185 0.00697282 0.00300946 0.86748 0.00211871 0.00883272 0.00900954 0.000762489 0.00785613 0.0511554 0.00335049 0.00385684 0.00256351 0.00315042 0.00171097
427 V 2.14174 0.00593251 0.00972568 0.00741411 0.00263938 0.00657094 0.00324964 0.00270888 0.130641 0.0133716 0.0158646 0.0506557 0.00189968 0.00367441 0.0026066 0.00241632 0.00814265 0.0111204 0.604498 0.0136003 0.103268
428 D 1.73476 0.00497688 0.00294987 0.73234 0.0409597 0.00740169 0.00305641 0.00551975 0.00242781 0.0058399 0.00121598 0.0187247 0.0424933 0.00430952 0.00917503 0.00168711 0.00701733 0.077752 0.00986197 0.00811461 0.0141767
429 D 1.61061 0.0140669 0.00252722 0.7633 0.0249935 0.00470912 0.00939133 0.00827106 0.00459698 0.00394348 0.00164018 0.0114313 0.0391918 0.00301054 0.068884 0.00298339 0.00807645 0.00548666 0.00410918 0.00923031 0.0101562
430 G 0.941872 0.00378587 0.00233881 0.00550055 0.0169963 0.00163333 0.886619 0.0022586 0.00750545 0.00416447 0.00626371 0.016488 0.00459429 0.00128293 0.0174553 0.00296545 0.00320827 0.00192951 0.00227288 0.00536258 0.00737489
431 F 1.41527 0.00192478 0.00318159 0.00256424 0.0036185 0.653925 0.00540687 0.00211564 0.00738509 0.00159707 0.282321 0.00885067 0.00708762 0.0012893 0.00160926 0.00133199 0.00127751 0.000727777 0.00414087 0.00386928 0.00577551
432 L 2.87066 0.0022534 0.0056773 0.00274976 0.0160485 0.0469575 0.00453691 0.0338485 0.0509204 0.00952811 0.472406 0.0160352 0.0135149 0.0037898 0.124813 0.0109731 0.00332899 0.0413151 0.0534441 0.0590772 0.028782
433 D 2.35053 0.0303913 0.0243025 0.581129 0.11262 0.00176054 0.0203725 0.0216365 0.00377114 0.00235651 0.002029 0.00754428 0.0165652 0.00104279 0.0574823 0.00173468 0.0813627 0.0116605 0.00409526 0.00615319 0.01199
434 I 1.99285 0.00152698 0.00137335 0.00183235 0.00239864 0.0550065 0.000725439 0.00105734 0.4315 0.00172482 0.334433 0.0133589 0.00153926 0.000604267 0.00216469 0.000680113 0.000756963 0.00106765 0.139512 0.0063724 0.00236536
435 W 0.700779 0.00179126 0.00849441 0.00428196 0.00463915 0.00265724 0.00199184 0.0112759 0.00659782 0.00257433 0.00147629 0.00434243 0.00218123 0.00653936 0.00175068 0.0078468 0.000551091 0.00259867 0.00167063 0.92214 0.0045985
436 T 1.23931 0.00475401 0.0057567 0.00511566 0.0149003 0.00926382 0.00436862 0.00713379 0.00668044 0.00503847 0.00123251 0.00875686 0.00370431 0.00113903 0.0301702 0.0149742 0.0143502 0.841773 0.0012396 0.0099902 0.00965832
437 Y 1.35899 0.0228601 0.0156717 0.00724164 0.00349394 0.0101374 0.00465165 0.00972927 0.00521499 0.00215654 0.00544551 0.00938072 0.0170308 0.00402523 0.00323899 0.00162435 0.023763 0.00271613 0.00399685 0.0265009 0.82112
438 N 2.07047 0.00169424 0.00430324 0.0282004 0.0257315 0.00468314 0.00117665 0.0375431 0.00253897 0.00456772 0.014671 0.00455695 0.587871 0.000885979 0.218448 0.000612257 0.0140473 0.0118693 0.00427645 0.0202934 0.0120287
439 A 2.44977 0.434867 0.00588316 0.00363712 0.0370502 0.00157455 0.0020313 0.0048666 0.250711 0.00260198 0.0219034 0.00570921 0.132127 0.002595 0.00208048 0.000587395 0.0398332 0.019819 0.024498 0.00520186 0.00242265
440 E 0.684282 0.00555736 0.0024023 0.00752507 0.92385 0.00208284 0.00200801 0.0065085 0.00403326 0.00468399 0.000545591 0.00465161 0.0051849 0.00120802 0.00894382 0.00135478 0.0113538 0.0017496 0.000972752 0.00397225 0.00141152
441 L 2.08818 0.00120163 0.00696485 0.00367634 0.00522685 0.060387 0.000824614 0.00851121 0.066052 0.00258823 0.654863 0.0791527 0.00438166 0.00335178 0.0195913 0.0105809 0.00445979 0.0136434 0.018137 0.0234089 0.0129965
442 L 2.83042 0.038655 0.00178749 0.00184985 0.0841149 0.0950803 0.00244849 0.0616839 0.161833 0.00239226 0.39769 0.0441756 0.00225332 0.00336856 0.00366174 0.00270196 0.00552385 0.0157263 0.0696225 0.00232177 0.00310912
443 V 2.12988 0.00324709 0.00977288 0.00737179 0.00459351 0.0128979 0.0180649 0.00414352 0.201911 0.0250384 0.0131558 0.0289151 0.00687263 0.00161353 0.0120692 0.000972452 0.00299577 0.05114 0.588309 0.00341601 0.0034992
444 L 0.727518 0.00531263 0.00170498 0.00209134 0.00383442 0.00177492 0.00216914 0.00246416 0.00658544 0.000999208 0.917015 0.00506662 0.00692755 0.0139203 0.00503104 0.000726992 0.000502073 0.00579338 0.0121401 0.00515991 0.000781064
445 L 2.80979 0.008787 0.00374497 0.00339916 0.00920456 0.119268 0.00252539 0.00382097 0.0519118 0.0177446 0.454174 0.0918086 0.00905028 0.00853555 0.0148678 0.0035208 0.00377756 0.0500012 0.00388979 0.0764526 0.0635152
446 E 1.11882 0.00221793 0.0016249 0.0294398 0.853631 0.00221271 0.00507124 0.00579652 0.00192038 0.00971475 0.000857813 0.00592768 0.0278382 0.00465477 0.0246899 0.00257863 0.00231919 0.00485815 0.00346637 0.00614332 0.00503658
447 N 1.16884 0.00168929 0.00197634 0.00566922 0.00370952 0.00130306 0.00548116 0.011905 0.0143521 0.0222712 0.000518305 0.0747242 0.829311 0.00113617 0.00782004 0.000587128 0.00392765 0.00443438 0.00170165 0.00385496 0.003628
448 E 2.26157 0.00705827 0.0029774 0.0243765 0.600885 0.0027976 0.0179606 0.0150739 0.00167008 0.0132356 0.00732295 0.00625938 0.00260123 0.00602564 0.0174568 0.0147441 0.0355158 0.0650201 0.00710713 0.00907302 0.142839
449 R 1.64695 0.00292273 0.00468859 0.0150483 0.00705882 0.00266837 0.00628789 0.035381 0.0245589 0.0150066 0.000745523 0.00868005 0.0052341 0.00289845 0.00811694 0.748122 0.0069368 0.015109 0.000909759 0.0864444 0.00318123
450 T 0.775966 0.00621181 0.00268867 0.0209642 0.00345861 0.00189894 0.000836135 0.00420092 0.00636268 0.00150215 0.00120045 0.00538338 0.00229778 0.00274645 0.00143758 0.0210429 0.00256726 0.907253 0.00246524 0.00131255 0.00416943
451 L 1.11546 0.000539157 0.0017367 0.0016294 0.00451514 0.00578724 0.00218158 0.00300306 0.00311274 0.00196915 0.848605 0.00991365 0.0314293 0.00121689 0.00243754 0.0444586 0.00860703 0.00159584 0.00461359 0.0126862 0.00996261
452 D 2.09324 0.0328243 0.0022584 0.621933 0.00983262 0.00967411 0.0071055 0.00810052 0.0274265 0.00756026 0.00103299 0.00939102 0.0253142 0.00325249 0.00751225 0.00293768 0.177099 0.0149103 0.0127126 0.0071963 0.0119253
453 F 1.66035 0.000991596 0.00740904 0.0046794 0.00615187 0.753079 0.0208704 0.00400696 0.0138992 0.00250999 0.0495205 0.0208605 0.00283406 0.00636501 0.00791999 0.00114731 0.0106254 0.004077 0.00364104 0.0605181 0.0188935
454 H 1.28407 0.00161556 0.00255249 0.0043975 0.00492756 0.00598419 0.00286629 0.772824 0.00494675 0.00718511 0.0034779 0.00907523 0.00320051 0.0018108 0.00744506 0.00261249 0.00238965 0.151481 0.0018533 0.00354143 0.00581295
455 D 2.55658 0.0258872 0.00155439 0.453453 0.273822 0.0032865 0.00780506 0.0137811 0.00564259 0.00685768 0.0399481 0.0274307 0.0208492 0.00247581 0.0086213 0.00668897 0.0467421 0.0142473 0.0139449 0.00874416 0.0182187
456 L 3.81512 0.0219355 0.00177511 0.0315477 0.018499 0.115719 0.0568271 0.115501 0.0429413 0.0357123 0.1554 0.0782927 0.050296 0.00118675 0.0267889 0.0755211 0.0225577 0.1011 0.0214887 0.00604782 0.0208623
457 N 1.52726 0.012019 0.00150136 0.00715353 0.00239813 0.00181007 0.0012505 0.00436611 0.00232379 0.0230785 0.00387626 0.0419471 0.723606 0.000681821 0.15002 0.000653132 0.00579142 0.0116466 0.00191426 0.00206976 0.00189259
458 V 2.04765 0.00677069 0.00351595 0.00192341 0.00742805 0.0016696 0.000420612 0.00716294 0.177132 0.0093041 0.153445 0.0159062 0.00324242 0.00282407 0.0397445 0.00174698 0.00385607 0.00319336 0.556863 0.00219521 0.00165566
459 K 2.03523 0.00785943 0.00327123 0.0263726 0.0175667 0.00177692 0.0082954 0.0162352 0.000915269 0.670186 0.00594174 0.025237 0.0284243 0.0307668 0.0172659 0.107842 0.00133844 0.00942289 0.00120295 0.0125939 0.00748586
460 N 3.10986 0.138253 0.00320807 0.0133069 0.019136 0.00105953 0.0101231 0.0174843 0.00186137 0.231287 0.00136367 0.0166545 0.168881 0.000772482 0.145324 0.0126441 0.122636 0.0811799 0.00948633 0.00315843 0.00218
461 L 1.58828 0.00161121 0.00276657 0.00388417 0.00442305 0.0105017 0.00116602 0.0050291 0.28106 0.00264267 0.630642 0.00740909 0.00449712 0.00855437 0.0121108 0.00198852 0.00227488 0.00207414 0.00660086 0.00548304 0.00528069
462 Y 1.35799 0.00180791 0.00404661 0.00775105 0.0028598 0.170062 0.00156212 0.00888705 0.0211962 0.00546642 0.00207041 0.00544838 0.00325288 0.00224207 0.0046318 0.00545909 0.000907852 0.00107856 0.00126915 0.00398425 0.746016
463 E 3.20403 0.0155326 0.00138786 0.246242 0.245811 0.0150856 0.0128119 0.00875269 0.0061782 0.0111023 0.00264374 0.0483714 0.0943268 0.000557092 0.0858991 0.00275502 0.0538138 0.0626181 0.00730837 0.0110698 0.0677327
464 K 2.98202 0.0704308 0.00168535 0.0101257 0.0764298 0.0119046 0.0698933 0.00932575 0.0138708 0.431124 0.00384487 0.0150183 0.10543 0.00315896 0.0533142 0.0671063 0.017465 0.0227388 0.00362911 0.00610245 0.00740185
465 V 2.07723 0.0650601 0.0494142 0.00301214 0.0066653 0.00466633 0.0014022 0.00551884 0.0184453 0.00695222 0.020963 0.013885 0.0045031 0.00371141 0.00446344 0.00173045 0.0116967 0.143958 0.625498 0.00450831 0.00394541
466 K 2.55873 0.0748554 0.0218384 0.00549045 0.011698 0.0136968 0.058758 0.0322539 0.00357678 0.541677 0.00412839 0.0125107 0.0247597 0.00412796 0.0178185 0.130463 0.00897649 0.00829338 0.00264468 0.013728 0.00870457
467 S 3.59061 0.155819 0.0142857 0.022194 0.0397586 0.000766837 0.0844363 0.0114377 0.0177805 0.081074 0.0128075 0.00855137 0.0408893 0.00113481 0.0188577 0.129138 0.116362 0.123069 0.109556 0.00873054 0.00335091
468 Q 3.32333 0.0352029 0.13376 0.00234737 0.00735171 0.00163122 0.00238437 0.00490514 0.0601478 0.00970335 0.156209 0.201625 0.0169886 0.000360775 0.128451 0.0806298 0.0978625 0.0233382 0.0341226 0.00116752 0.00181095
469 L 1.40285 0.0011125 0.00449599 0.00339984 0.00233139 0.0067975 0.0020737 0.00814944 0.0997401 0.00168228 0.782346 0.00736104 0.00401959 0.00798363 0.00576442 0.00105921 0.00905689 0.0132382 0.0297412 0.00727878 0.00236835
470 K 3.68992 0.0515294 0.00415774 0.0331711 0.0106543 0.0480575 0.0658222 0.0160566 0.0247223 0.188897 0.0229245 0.0233778 0.167411 0.00154449 0.0624138 0.120518 0.0252606 0.0462339 0.0118507 0.0657366 0.00966142
471 N 3.28383 0.0326492 0.00389564 0.0290175 0.0357718 0.00992719 0.032326 0.00396705 0.00197376 0.00902237 0.02175 0.0231447 0.293588 0.000850266 0.18979 0.00989639 0.0457768 0.132038 0.0248659 0.0709878 0.0287626
472 N 1.27347 0.0124037 0.0464054 0.00688898 0.00166324 0.00154268 0.00344534 0.0134827 0.00277704 0.029202 0.000332486 0.005952 0.822119 0.00132143 0.00247639 0.000402137 0.0182783 0.0209815 0.00315216 0.00343045 0.00374255
473 A 1.88564 0.652644 0.00300881 0.00497883 0.003777 0.100385 0.0527059 0.00234011 0.00178354 0.00261232 0.00120296 0.00794082 0.00150203 0.00101948 0.00190713 0.00221417 0.00404143 0.00540394 0.0642277 0.00205466 0.0842505
474 K 3.39091 0.0691264 0.0022461 0.00362913 0.19269 0.0347092 0.00798782 0.0244547 0.0133383 0.0457607 0.0684114 0.233499 0.0997319 0.000826926 0.0636614 0.0405202 0.000120448 0.000895252 0.0123316 0.0109552 0.0751038
475 E 2.31687 0.0203631 0.00187818 0.0444205 0.597891 0.00242597 0.00284201 0.00200942 0.073899 0.01156 0.0078082 0.00426204 0.0462824 0.0446642 0.0213459 0.00148067 0.0129178 0.0113303 0.088334 0.00309805 0.00118741
476 I 3.60946 0.0150259 0.0170406 0.0123519 0.00631885 0.00723662 0.00381512 0.0310162 0.117331 0.0639211 0.118724 0.138857 0.0180312 0.00190395 0.0426173 0.0235052 0.0989167 0.0774493 0.176536 0.0148738 0.0145282
477 G 2.02816 0.0038568 0.0102659 0.00765538 0.0119417 0.0392228 0.704638 0.0207452 0.000644199 0.0150917 0.0176758 0.0108559 0.0237025 0.00483125 0.0162698 0.024896 0.0170788 0.0190084 0.00346089 0.0074297 0.0407293
478 N 2.24819 0.0191378 0.0026721 0.0191486 0.00314582 0.00478299 0.00864011 0.109843 0.0116789 0.0277211 0.0158701 0.0157285 0.627388 0.00120617 0.0171893 0.0274053 0.00552767 0.0215291 0.00238153 0.00605082 0.052953
479 G 2.19798 0.00134489 0.011142 0.00522299 0.0135133 0.00372747 0.637024 0.0113496 0.0230126 0.026781 0.0756918 0.0182408 0.0106328 0.000898657 0.0258271 0.0754835 0.00113191 0.00222609 0.0011957 0.0165615 0.038992
480 C 1.36954 0.00125753 0.774911 0.00158584 0.00162973 0.0332343 0.00366109 0.00207773 0.00171083 0.00886592 0.00353064 0.00541412 0.00294409 0.00340695 0.00221965 0.115837 0.00163791 0.00214825 0.00993102 0.013916 0.0100807
481 F 2.08575 0.000937128 0.0126602 0.00467968 0.00264726 0.579987 0.0037569 0.00816648 0.00491363 0.00285583 0.134472 0.0142482 0.00336914 0.00275085 0.00244707 0.0224409 0.0090046 0.0032659 0.160695 0.00183929 0.024862
482 E 2.95434 0.018377 0.000901687 0.442461 0.149915 0.00333809 0.0253896 0.00508106 0.0288276 0.0680915 0.0602952 0.00646093 0.05183 0.00145702 0.0147354 0.0187822 0.0235014 0.0319704 0.0225028 0.0133331 0.0127487
483 F 1.64975 0.000633471 0.00236627 0.00847946 0.00479805 0.759974 0.00253733 0.036356 0.00363674 0.0256402 0.0354509 0.00649009 0.00357596 0.0209857 0.0356225 0.0017744 0.00707483 0.00379022 0.00924787 0.00259115 0.0289746
484 Y 2.8578 0.00578872 0.0123388 0.00483728 0.00359128 0.054187 0.00168885 0.0942055 0.00360003 0.00253825 0.231078 0.0991192 0.020133 0.00182549 0.00636302 0.0676587 0.000959055 0.00400109 0.00106866 0.0498447 0.335173
485 H 1.68805 0.00730019 0.0150315 0.00666812 0.0159104 0.00323118 0.00175385 0.741789 0.00214406 0.0133838 0.00702301 0.00378387 0.00653657 0.0102805 0.0105108 0.0191086 0.00219159 0.0118566 0.0227923 0.0019315 0.0967721
486 K 3.71164 0.0700349 0.00660406 0.0452305 0.0270867 0.0102915 0.0305577 0.0196426 0.177306 0.160741 0.0698276 0.0180951 0.00360615 0.00870079 0.103349 0.0649236 0.0794539 0.0208993 0.0452646 0.00102021 0.0373643
487 C 0.933507 0.00298259 0.886054 0.00377988 0.0122463 0.00410884 0.00383805 0.00239483 0.00157273 0.00211718 0.00301958 0.00316433 0.00381139 0.00119997 0.00358573 0.0146251 0.013927 0.0238875 0.000633504 0.00743852 0.00561288
488 D 2.66369 0.0109611 0.0074122 0.392485 0.00553794 0.0011083 0.00771997 0.0111251 0.0015653 0.00276468 0.00275837 0.00323147 0.202151 0.069051 0.00396179 0.0706649 0.154062 0.0152397 0.000971471 0.00292659 0.0343014
489 N 1.48593 0.00343898 0.00548712 0.0261119 0.00170535 0.00513647 0.00149376 0.00807761 0.00427337 0.00504168 0.00111882 0.00548735 0.778101 0.00922014 0.0473855 0.000848481 0.00464194 0.0669549 0.0129782 0.00838528 0.00411244
490 E 3.74314 0.104077 0.00512115 0.0657521 0.0732808 0.00604483 0.0358637 0.0741268 0.0556059 0.00717917 0.0384128 0.0522128 0.246396 0.0276786 0.010732 0.0437067 0.0345607 0.0494166 0.020754 0.0422571 0.00682134
491 C 1.50908 0.00220392 0.736985 0.00388795 0.00522967 0.0108352 0.00377985 0.00556358 0.00711819 0.00479132 0.00602315 0.155302 0.00518938 0.00349261 0.00521409 0.00175416 0.00393527 0.00722618 0.0019425 0.0183193 0.0112069
492 M 1.63257 0.00124866 0.00154588 0.00220685 0.00418773 0.00234749 0.00146343 0.0120527 0.0647208 0.00912765 0.0131937 0.719525 0.00441798 0.00240728 0.115602 0.00078182 0.00245623 0.0183324 0.0203597 0.00200921 0.00201249
493 E 3.42066 0.146953 0.00430684 0.108028 0.141152 0.00549725 0.231639 0.0889074 0.00526453 0.0151964 0.0038604 0.0351512 0.0439148 0.0010151 0.02308 0.0219002 0.0627147 0.0101523 0.0059659 0.0280168 0.0172843
494 S 3.34865 0.10869 0.00762429 0.00851852 0.101054 0.00790766 0.00633462 0.0566798 0.00512635 0.0503377 0.00431345 0.0582947 0.0826667 0.00126888 0.0420414 0.0540155 0.241029 0.159478 0.000911434 0.00216525 0.00154315
495 V 1.66292 0.0113831 0.00455331 0.00249528 0.00483065 0.0030167 0.0342755 0.00494525 0.0810663 0.00276861 0.00718971 0.00610975 0.00320027 0.0139827 0.00369519 0.0176099 0.0360154 0.0042477 0.746842 0.00368077 0.00809199
496 R 1.90575 0.00382668 0.0105736 0.00461193 0.0402807 0.00558989 0.00183094 0.00182122 0.00633755 0.438556 0.00108136 0.01601 0.00303306 0.00207017 0.0101108 0.426115 0.00357227 0.00338454 0.0149376 0.0020565 0.00420014
497 N 3.67524 0.0424007 0.00691429 0.0059742 0.0611746 0.0220061 0.0571472 0.0229589 0.149802 0.0554545 0.0356845 0.161527 0.028634 2.27372e-05 0.135867 0.0198839 0.108598 0.0414204 0.0374024 0.00104351 0.00608461
498 G 2.66866 0.0645911 0.00214552 0.0199762 0.0406238 0.00579078 0.563764 0.0329567 0.0134519 0.0108283 0.00902423 0.0355145 0.0335333 0.00176248 0.0233101 0.0222025 0.0533521 0.0179308 0.00461347 0.0153083 0.0293199
499 T 3.55828 0.00824116 0.0207316 0.0531158 0.0476753 0.0165618 0.0128123 0.00453306 0.137668 0.0286559 0.0829834 0.171614 0.00348274 0.00037829 0.14208 0.0118272 0.0914935 0.0294399 0.115976 0.00283501 0.0178954
500 Y 1.37164 0.00167039 0.0170705 0.00412574 0.00657904 0.00948789 0.00117625 0.0135774 0.00247078 0.00386639 0.0299439 0.0167531 0.0055546 0.0111405 0.00970004 0.0011076 0.0109759 0.0035085 0.00132557 0.0352643 0.814702
501 D 3.55375 0.0430652 0.00606164 0.103524 0.0183947 0.00508349 0.00192124 0.0696435 0.015444 0.0877696 0.0330113 0.120237 0.135784 0.00791332 0.0140761 0.0189418 0.228766 0.0125723 0.0175082 0.0293739 0.0309099
502 Y 3.38209 0.105766 0.0180313 0.00790937 0.015634 0.0212027 0.0803963 0.175937 0.00497773 0.00323476 0.0452276 0.00730241 0.0206734 0.0311119 0.0257686 0.0105542 0.020441 0.0265248 0.0241535 0.0568283 0.298325
503 P 3.8574 0.0271286 0.168378 0.0211537 0.0504008 0.053829 0.0233953 0.0388676 0.104937 0.0462061 0.0465731 0.100495 0.0188644 0.136573 0.00443175 0.0552953 0.0199317 0.0285026 0.0349072 0.00984985 0.010281
504 K 3.41491 0.0283227 0.00344921 0.0053681 0.00838929 0.031735 0.0332488 0.062914 0.0207036 0.150634 0.163037 0.0345754 0.00693986 0.000677709 0.0211864 0.258541 0.0477865 0.0169652 0.0197562 0.00992235 0.0758476
505 Y 2.03761 0.00454839 0.011033 0.00669784 0.00633175 0.0365785 0.00180574 0.021992 0.0204762 0.0106033 0.00188347 0.0156612 0.0124796 0.00479567 0.05037 0.0133561 0.00355277 0.0297597 0.00106921 0.0617645 0.685241
506 S 3.483 0.0995641 0.0155715 0.00116251 0.0365032 0.0273562 0.0148644 0.156775 0.0193144 0.00915047 0.243696 0.00390809 0.0162319 0.00259443 0.0191598 0.0158441 0.0574382 0.0454237 0.0306297 0.135224 0.0495876
507 E 3.8356 0.075943 0.0222261 0.0480714 0.0865832 0.0338234 0.0719987 0.0195589 0.183145 0.0372315 0.158496 0.0076946 0.00917446 0.0263668 0.0113735 0.0572127 0.0241309 0.0395164 0.0345315 0.0348423 0.0180789
508 E 3.31634 0.288189 0.00766057 0.0628807 0.14263 0.0461372 0.00412783 0.00631439 0.0764531 0.00729447 0.145669 0.0119994 0.00407358 0.00864822 0.0598485 0.00133095 0.0330127 0.0158828 0.0486964 0.0188598 0.0102907
509 S 2.97847 0.0988838 0.0384319 0.000715192 0.0004021 0.000845934 0.0889687 0.000325315 0.131862 0.00576472 0.162007 0.0186353 0.00104613 0.000323769 0.00286487 0.00866285 0.0849665 0.298008 0.0551315 0.000717128 0.00143717
510 K 4.07496 0.107359 0.00501418 0.0110605 0.0565803 0.05404 0.0669038 0.0526137 0.0306335 0.0800181 0.0571227 0.0505236 0.0564538 0.00111368 0.0347593 0.0332708 0.0863187 0.0327416 0.073436 0.0711566 0.0388804
511 L 3.62159 0.0752645 0.0254809 0.00461633 0.0283279 0.0193938 0.0609183 0.0158337 0.015871 0.0179646 0.229157 0.156909 0.0305164 0.0333084 0.0116906 0.0179453 0.10164 0.0644076 0.0775518 0.00683731 0.00636512
512 N 3.32553 0.0242116 0.0125058 0.0150434 0.0172299 0.014037 0.0171294 0.00977055 0.370132 0.118842 0.0219781 0.0347693 0.0619371 0.00158133 0.0572999 0.0734673 0.0481558 0.0217593 0.0575016 0.00601229 0.0166359
513 R 3.51754 0.0348797 0.00460675 0.0110325 0.0156998 0.0250496 0.00485888 0.0556628 0.0667929 0.0905851 0.0314879 0.0221728 0.0202611 0.00403555 0.0507832 0.196293 0.0364626 0.0328763 0.0141283 0.255658 0.0266736
514 E 3.16792 0.0107751 0.00147783 0.0178641 0.155331 0.0176345 0.0289717 0.0092983 0.36018 0.0178854 0.0163996 0.0258142 0.0565523 0.0203069 0.0124689 0.125393 0.0646379 0.038429 0.00336109 0.00404303 0.013176
515 K 3.53264 0.0190603 0.000941197 0.0308731 0.0232029 0.0167809 0.0901949 0.0153754 0.0338237 0.0735076 0.0104834 0.0421991 0.327526 0.0529834 0.0307134 0.0130934 0.0492335 0.0585841 0.0715787 0.00650322 0.0333415
516 I 1.89718 0.000791225 0.000488925 0.00177993 0.00505572 0.00055956 0.00187889 0.00171036 0.532133 0.150756 0.0307809 0.0135974 0.00681986 0.000763846 0.00268563 0.00296328 0.000756856 0.00243887 0.241169 0.00210404 0.000766964
517 D 4.00555 0.0380448 0.0768762 0.0901256 0.0152411 0.0411779 0.0297426 0.060566 0.0277186 0.0922895 0.071753 0.0302777 0.00878317 0.00716909 0.105403 0.0962086 0.0874549 0.0365816 0.0252472 0.0063713 0.0529687
518 G 3.89295 0.0864028 7.83771e-05 0.0133507 0.0161479 0.0171509 0.041656 0.0356922 0.132044 0.00694246 0.0292187 0.115987 0.0274622 0.0543606 0.113387 0.0433214 0.0654997 0.0975394 0.046405 0.0413469 0.0160067
519 V 2.48366 0.055636 0.00226829 0.00202391 0.00933217 0.0263197 0.00212127 0.0037969 0.0787218 0.00365846 0.173834 0.0173379 0.00526719 0.0097907 0.00815664 0.0149629 0.00107071 0.0640153 0.508479 0.00252217 0.010685
520 K 2.90257 0.0143062 0.000996982 0.0169601 0.282973 0.00540153 0.00426195 0.357415 0.0110823 0.0595703 0.00954647 0.0236429 0.0290372 0.0129243 0.0109782 0.0502854 0.0524246 0.0225792 0.02369 0.00828656 0.00363764
521 L 3.09365 0.00625509 0.000946219 0.00116838 0.00253463 0.0105335 0.00718487 0.0142151 0.0956932 0.00163457 0.132117 0.0763005 0.00228315 0.00180277 0.14846 0.00525214 0.0728484 0.140747 0.259587 0.0177785 0.00265715
522 E 3.51942 0.0832145 0.00213481 0.0137191 0.266771 0.00843622 0.0262825 0.00986208 0.00137323 0.0338779 0.102628 0.0246708 0.0426463 0.00064445 0.0156025 0.0213113 0.0998915 0.0552525 0.0684726 0.0997258 0.0234837
523 S 3.68815 0.0172464 0.00324249 0.0749283 0.0125262 0.0282523 0.0179267 0.101991 0.115001 0.0498514 0.0139817 0.0230535 0.00685939 0.0875865 0.0213517 0.21544 0.103482 0.0279102 0.0440396 0.00710902 0.0282194
524 M 3.81087 0.030261 0.025165 0.0300244 0.0223527 0.00721791 0.0379235 0.0139845 0.0338136 0.00905797 0.0757543 0.113457 0.0934356 0.080701 0.154334 0.00833108 0.0302846 0.0663523 0.139091 0.0120089 0.0164491
525 G 3.22626 0.0207764 0.0104933 0.145266 0.0269558 0.0520881 0.237799 0.0201643 0.0122008 0.00617164 0.00834844 0.00844566 0.00134957 0.17832 0.0115181 0.0116709 0.184106 0.021812 0.00969155 0.00862117 0.0242013
526 V 3.75194 0.0565216 0.0046744 0.0125659 0.0143919 0.0418651 0.0168934 0.0111706 0.148033 0.0204454 0.142858 0.0640848 0.0222482 0.0922992 0.0227358 0.00887817 0.0161131 0.01468 0.116232 0.0633865 0.109923
527 Y 3.52023 0.0108652 0.00883239 0.00566952 0.0555581 0.0918997 0.0283645 0.107189 0.0540229 0.00220429 0.0211609 0.0325478 0.00424722 0.0131997 0.0115542 0.0117802 0.0360546 0.129886 0.0707063 0.0391508 0.265108
528 Q 3.27091 0.0405997 0.00187844 0.14426 0.0536456 0.0192713 0.34878 0.065687 0.00538392 0.0111565 0.00538845 0.0167612 0.0152398 0.0252033 0.110689 0.0322422 0.0403855 0.0147018 0.0280455 0.017529 0.00315219
529 I 3.44905 0.00961496 0.0504441 0.00437405 0.00428416 0.128665 0.02174 0.0572976 0.297318 0.0235447 0.040786 0.0746687 0.0102297 0.00297321 0.036702 0.00343052 0.0174893 0.03995 0.0249945 0.116601 0.0348922
530 L 1.16795 0.0161006 0.0314125 0.00170018 0.00660749 0.0272847 0.000494291 0.00272038 0.00733157 0.00712166 0.846843 0.0102391 0.00152929 0.00133567 0.00329901 0.00550135 0.00100649 0.0132119 0.00257836 0.0088158 0.00486643
531 A 1.56934 0.760389 0.0198252 0.00434608 0.00718963 0.00105679 0.0144059 0.00491017 0.0184607 0.00608994 0.0199546 0.00353775 0.00468658 0.00154854 0.00307157 0.000860572 0.0852773 0.0296441 0.0114827 0.00201896 0.00124352
532 I 2.935 0.0229044 0.00979615 0.00867849 0.0222515 0.0614796 0.0370661 0.073399 0.511839 0.0217564 0.0210478 0.0325476 0.0151829 0.00969227 0.0152733 0.0324861 0.00943746 0.0405606 0.020215 0.0250506 0.00933567
533 Y 2.74466 0.0263306 0.0277637 0.0133103 0.0265558 0.018678 0.0109032 0.0603068 0.00980145 0.00963609 0.0254536 0.0163036 0.0352854 0.0143854 0.0149689 0.00759215 0.0164582 0.0119792 0.0801634 0.0207551 0.553369
534 S 2.85161 0.0204456 0.0161879 0.0137573 0.0643387 0.00794771 0.0309326 0.013252 0.055578 0.020572 0.0554279 0.023317 0.0136794 0.0132338 0.0713002 0.00475608 0.517756 0.0232217 0.00363978 0.022314 0.00834184
535 T 3.4197 0.0391763 0.0612645 0.00773514 0.0255353 0.0257806 0.199589 0.028279 0.0152242 0.0968921 0.0138933 0.0205572 0.0136504 0.0298698 0.00668914 0.00121895 0.0594782 0.268213 0.0661097 0.0176487 0.00319515
536 V 2.31348 0.0604447 0.0634917 0.00764462 0.000485642 0.0791027 0.00342101 0.0123027 0.0726154 0.000390953 0.0341331 0.00498274 0.0513866 0.00018691 0.00040026 0.000419199 0.000730373 0.0247086 0.577234 0.00397389 0.00194529
537 A 1.23028 0.821971 0.0401418 0.004932 0.00131719 0.000534187 0.0021511 0.00249803 0.017337 0.00129619 0.0120085 0.0121937 0.00129218 0.00051268 0.00164035 0.000470206 0.00775085 0.0474327 0.0219924 0.0014606 0.00106709
538 S 2.44589 0.142808 0.0257727 0.0614274 0.000833967 0.000843689 0.0135011 0.000726123 0.00423466 0.00537238 0.0324275 0.00305622 0.0378642 0.00160698 0.00303363 0.00155904 0.519068 0.0793008 0.0639774 0.00136594 0.00122048
539 S 1.49368 0.0736736 0.00648615 0.00327226 0.00116602 0.0022971 0.0134065 0.00290908 0.00174729 0.00424756 0.0271747 0.00614242 0.00541429 0.00542265 0.00326445 0.000921326 0.770182 0.0544398 0.00830123 0.00608845 0.0034429
540 L 3.23714 0.0615113 0.0130891 0.000329579 0.000983428 0.14724 0.00792777 0.00160265 0.140115 0.00035869 0.219658 0.0660887 0.00209888 0.00186278 0.00406908 0.00809904 0.0630511 0.0603361 0.158657 0.0280285 0.0148921
541 V 2.72799 0.00853506 0.013783 0.00380208 0.00237431 0.0619525 0.000909877 0.00226784 0.297298 0.000958542 0.049962 0.0259048 0.00236121 0.0206858 0.0026538 0.000450973 0.000925817 0.162164 0.289132 0.0472075 0.00667092
542 L 3.06855 0.0808996 0.020474 0.00376232 0.00548739 0.0260576 0.0300399 0.00436283 0.0548743 0.00333642 0.297347 0.243559 0.000823293 0.00552399 0.00843652 0.000571318 0.0277627 0.0981896 0.0353599 0.00146971 0.0516626
543 L 2.75732 0.400512 0.0110133 0.00139494 0.000677326 0.0140661 0.0156625 0.00132126 0.0484331 0.0635756 0.175033 0.0204019 0.0051471 0.000424879 0.000759549 0.000259619 0.158498 0.0168617 0.0378769 0.00919055 0.0188897
544 V 1.51525 0.0209611 0.00162777 0.00375377 0.00202846 0.00789821 0.00670575 0.00148487 0.00735714 0.00199229 0.000718175 0.00816726 0.020678 0.00170645 0.00128679 0.000446123 0.0204681 0.0408622 0.778125 0.0305772 0.0431551
545 S 2.32517 0.0311142 0.00250635 0.177271 0.00137041 0.0486028 0.000523066 0.00766425 0.000559562 0.00189025 0.0572763 0.00411609 0.00215398 0.0259032 0.00795302 0.00657139 0.533448 0.0783432 0.00174509 0.00492321 0.00606411
546 L 0.849809 0.00250746 0.00128711 0.00648169 0.000735137 0.0170912 0.0013997 0.000929992 0.00128992 0.000508613 0.891425 0.00385373 0.000383479 0.00599745 0.0023872 0.00232928 0.000967722 0.00309821 0.00835344 0.0166519 0.0323213
547 G 1.25535 0.0369207 0.00112692 0.00214953 0.0175762 0.00136792 0.809429 0.00158455 0.00182641 0.0024608 0.00127787 0.0636234 0.0022838 0.000828205 0.00268017 0.0053229 0.00153201 0.0371052 0.00498387 0.00420931 0.00171073
548 A 0.599441 0.931452 0.00280881 0.00166547 0.00616437 0.000711011 0.00309112 0.00221219 0.000573811 0.000708679 0.00044417 0.00213091 0.000923903 0.000295136 0.00479166 0.000502318 0.00492338 0.0166566 0.00243228 0.0127715 0.00474033
549 I 2.40485 0.0704183 0.0629182 0.00252626 0.00146291 0.00998651 0.0033517 0.0724477 0.536638 0.00128384 0.131623 0.0147852 0.00597077 0.000573333 0.00167263 0.00070167 0.00840698 0.00758312 0.0531321 0.00986141 0.00465671
550 S 3.36173 0.0735854 0.113769 0.00224305 0.00319715 0.0292747 0.145628 0.00218181 0.00911603 0.002353 0.148835 0.0574375 0.0171506 0.00246988 0.0833995 0.00226144 0.194583 0.0830296 0.0200896 0.0080695 0.0013259
551 F 3.33783 0.0478612 0.00679222 0.00215129 0.0811396 0.240825 0.0379576 0.0103963 0.0845335 0.00182968 0.0592699 0.00680898 0.0173469 0.00495365 0.0253532 0.000279433 0.0146565 0.0327036 0.201952 0.00973022 0.113459
552 W 2.53281 0.0186949 0.0119662 0.0118296 0.00554168 0.169909 0.0234283 0.00475425 0.0358602 0.00510663 0.00669615 0.0713103 0.00567613 0.00125435 0.0148466 0.00430385 0.00299283 0.00503015 0.0179711 0.51494 0.0678881
553 M 2.6072 0.140086 0.00136642 0.00249045 0.00282199 0.00489726 0.142327 0.017104 0.0258401 0.00574803 0.00938124 0.452058 0.00803413 0.00118407 0.00400294 0.0872986 0.063449 0.0232095 0.00129203 0.00666074 0.000748955
554 C 2.82854 0.0702317 0.365301 0.00360874 0.00231181 0.0265331 0.0027314 0.00273955 0.216179 0.00233864 0.0943422 0.036079 0.00264131 0.00134501 0.0133034 0.00509745 0.0144165 0.0145901 0.108416 0.0121611 0.00563314
555 S 3.55365 0.0797473 0.00152219 0.0516945 0.103356 0.0118517 0.0105498 0.0145223 0.0129348 0.00959001 0.0459243 0.05291 0.0117249 0.000656718 0.195317 0.0106651 0.142127 0.0260915 0.0360094 0.0272552 0.155551
556 N 3.2563 0.00696015 0.00325387 0.0153044 0.00265667 0.00353997 0.00107421 0.0255683 0.100314 0.0314092 0.0501885 0.0558186 0.249877 0.000251053 0.00455814 0.0178729 0.0518647 0.0619256 0.0804237 0.00881753 0.228321
557 G 1.64471 0.0221205 0.000808645 0.00918252 0.0117248 0.00518652 0.741648 0.0108913 0.00101805 0.013127 0.00242507 0.00290821 0.044508 0.000639839 0.0911713 0.0163578 0.0049606 0.00185096 0.0113699 0.00624086 0.00186003
558 S 2.87435 0.0258153 0.00148889 0.00117791 0.030034 0.079218 0.00100371 0.00470624 0.0148376 0.0025077 0.0479687 0.0173538 0.0133391 0.00143224 0.28949 0.001382 0.296549 0.115094 0.0406572 0.00324701 0.0126973
559 L 1.56168 0.00304449 0.0378485 0.000781895 0.00113762 0.00761251 0.000509334 0.00222861 0.0112179 0.00379407 0.733198 0.0163597 0.00107402 0.000652692 0.0619044 0.000448401 0.00145065 0.00363273 0.101591 0.00956703 0.00194714
560 Q 2.58654 0.0137586 0.00642371 0.00401049 0.0140463 0.00181405 0.0260014 0.0102125 0.00294714 0.0207206 0.0085369 0.087411 0.0099422 0.0121272 0.538583 0.0355911 0.0486432 0.0469721 0.106255 0.00354476 0.00245926
561 C 2.76402 0.0483508 0.431588 0.00184572 0.00207213 0.0921337 0.00506174 0.00329279 0.130386 0.00299108 0.0839213 0.0170225 0.00397093 0.000873128 0.0122169 0.00281938 0.000712291 0.00287669 0.0855065 0.0143154 0.0580433
562 R 3.27537 0.0486434 0.00310977 0.025286 0.0268277 0.00479276 0.00922385 0.0360344 0.0250589 0.0401142 0.0340255 0.0631796 0.0286098 0.00104302 0.0861402 0.371133 0.0444513 0.119498 0.02501 0.0038104 0.00400836
563 I 1.70663 0.157997 0.00419318 0.0028684 0.0104679 0.00807032 0.000815247 0.00230443 0.680192 0.00361885 0.0442648 0.0176663 0.00200483 0.00185566 0.00258308 0.000428112 0.00114642 0.00345843 0.0505101 0.00355406 0.00200052
564 C 1.91137 0.00642218 0.696515 0.00597557 0.00612063 0.0252853 0.00728587 0.020453 0.0318235 0.00415077 0.0132759 0.0125322 0.111324 0.00288411 0.0047447 0.00269292 0.00931771 0.0106842 0.00501808 0.0121771 0.011318
565 I 2.03899 0.0125416 0.0155361 0.00369337 0.00216558 0.0158219 0.00050136 0.00209341 0.455472 0.00122209 0.380352 0.0239432 0.00486256 0.000569616 0.00300522 0.000431047 0.00112505 0.0134725 0.0347715 0.0120874 0.0163331
