# Supplementary material for: Accurate Measurement of the Effects of All Amino-Acid Mutations on Influenza Hemagglutinin
Source: Viruses. 2016 Jun 3;8(6):155. doi: 10.3390/v8060155 (PMC4926175; doi:10.3390/v8060155)
Supplement: Supplementary file 2 [file viruses-08-00155-s002.zip › Supplemental_File_5_sequencing_library_primers.txt]

PCR 1 primers:
Each of 6 subamplicons is generated with a F/R primer pair. Lowercase sequence binds to HA, uppercase sequence is partial Illumina adaptor.
amp1F (CTTTCCCTACACGACGCTCTTCCGATCTNNNNNNNNaagcaggggaaaataaaaacaaccaaa)
amp1R (GGAGTTCAGACGTGTGCTCTTCCGATCTNNNNNNNNcattctcagagtttggtgtttctacaat)
amp2F (CTTTCCCTACACGACGCTCTTCCGATCTNNNNNNNNtccagcgagatcatggtcctac)
amp2R (GGAGTTCAGACGTGTGCTCTTCCGATCTNNNNNNNNgggtgatgaacaccccatagtac)
amp3F (CTTTCCCTACACGACGCTCTTCCGATCTNNNNNNNNtgtgaacaataaagggaaagaagtcctt)
amp3R (GGAGTTCAGACGTGTGCTCTTCCGATCTNNNNNNNNgtgttacactcatgcattgacgc)
amp4F (CTTTCCCTACACGACGCTCTTCCGATCTNNNNNNNNgtccggcatcatcacctcaaac)
amp4R (GGAGTTCAGACGTGTGCTCTTCCGATCTNNNNNNNNgttaatggcattttgtgtgcttttttg)
amp5F (CTTTCCCTACACGACGCTCTTCCGATCTNNNNNNNNgatcaggctatgcagcggat)
amp5R (GGAGTTCAGACGTGTGCTCTTCCGATCTNNNNNNNNgaactcaaaacacccatttccgat)
amp6F (CTTTCCCTACACGACGCTCTTCCGATCTNNNNNNNNaaaaagccaattaaagaataatgccaaagaa)
amp6R (GGAGTTCAGACGTGTGCTCTTCCGATCTNNNNNNNNgggtgtttttccttatatttctgaaatcctaatc)

PCR 2 primers:
Each experimental sample is associated with one of these index sequences (lowercase) for multiplexing all experimental samples to a single flowcell.
UniversalRnd2for (AATGATACGGCGACCACCGAGATCTACACTCTTTCCCTACACGACGCTCTTCC)
index01Rnd2rev (CAAGCAGAAGACGGCATACGAGATacatcgGTGACTGGAGTTCAGACGTGTGCTCTTCCGATCT)
index03Rnd2rev (CAAGCAGAAGACGGCATACGAGATcactgtGTGACTGGAGTTCAGACGTGTGCTCTTCCGATCT)
index08Rnd2rev (CAAGCAGAAGACGGCATACGAGATgcctaaGTGACTGGAGTTCAGACGTGTGCTCTTCCGATCT)
index09Rnd2rev (CAAGCAGAAGACGGCATACGAGATtcaagtGTGACTGGAGTTCAGACGTGTGCTCTTCCGATCT)
index10Rnd2rev (CAAGCAGAAGACGGCATACGAGATctgatcGTGACTGGAGTTCAGACGTGTGCTCTTCCGATCT)
index11Rnd2rev (CAAGCAGAAGACGGCATACGAGATaagctaGTGACTGGAGTTCAGACGTGTGCTCTTCCGATCT)
index22Rnd2rev (CAAGCAGAAGACGGCATACGAGATcgtacgGTGACTGGAGTTCAGACGTGTGCTCTTCCGATCT)
index25Rnd2rev (CAAGCAGAAGACGGCATACGAGATatcagtGTGACTGGAGTTCAGACGTGTGCTCTTCCGATCT)
