# Supplementary material for: Accurate Measurement of the Effects of All Amino-Acid Mutations on Influenza Hemagglutinin
Source: Viruses. 2016 Jun 3;8(6):155. doi: 10.3390/v8060155 (PMC4926175; doi:10.3390/v8060155)
Supplement: Supplementary file 2 [file viruses-08-00155-s002.zip › Supplemental_File_6_WSN_to_H3_numbering_conversion.txt]

#WSN_sequential_numbering H3_numbering
2 -8
3 -7
4 -6
5 -5
6 -4
7 -3
8 -2
9 -1
10 1
11 2
12 3
13 4
14 5
15 6
16 7
17 10
18 11
19 12
20 13
21 14
22 15
23 16
24 17
25 18
26 19
27 20
28 21
29 22
30 23
31 24
32 25
33 26
34 27
35 28
36 29
37 30
38 31
39 32
40 33
41 34
42 35
43 36
44 37
45 38
46 39
47 40
48 41
49 42
50 43
51 44
52 45
53 46
54 47
55 48
56 49
57 50
58 51
59 52
60 53
61 54
62 55
63 56
64 56A
65 57
66 58
67 59
68 60
69 61
70 62
71 63
72 64
73 65
74 66
75 67
76 68
77 69
78 70
79 71
80 72
81 73
82 74
83 75
84 76
85 77
86 78
87 78A
88 79
89 80
90 81
91 82
92 83
93 84
94 85
95 86
96 87
97 88
98 89
99 90
100 91
101 92
102 93
103 93A
104 94
105 95
106 96
107 97
108 98
109 99
110 100
111 101
112 102
113 103
114 104
115 105
116 106
117 107
118 108
119 109
120 110
121 111
122 112
123 113
124 114
125 115
126 116
127 117
128 118
129 119
130 119A
131 119B
132 119C
133 120
134 121
135 122
136 123
137 124
138 125
139 126
140 127
141 128
142 129
143 130
144 131
145 132
146 133
147 134
148 135
149 136
150 137
151 138
152 139
153 140
154 141
155 142
156 143
157 144
158 145
159 146
160 147
161 148
162 149
163 150
164 151
165 152
166 153
167 154
168 155
169 156
170 157
171 158
172 159
173 160
174 161
175 162
176 163
177 164
178 165
179 166
180 167
181 168
182 169
183 170
184 171
185 172
186 173
187 174
188 175
189 176
190 177
191 178
192 179
193 180
194 181
195 182
196 183
197 184
198 185
199 186
200 187
201 188
202 189
203 190
204 191
205 192
206 193
207 194
208 195
209 196
210 197
211 198
212 199
213 200
214 201
215 202
216 203
217 204
218 205
219 206
220 207
221 208
222 209
223 210
224 211
225 212
226 213
227 214
228 215
229 216
230 217
231 218
232 219
233 220
234 221
235 222
236 223
237 224
238 225
239 226
240 227
241 228
242 229
243 230
244 231
245 232
246 233
247 234
248 235
249 236
250 237
251 238
252 239
253 240
254 241
255 242
256 243
257 244
258 245
259 246
260 247
261 248
262 249
263 250
264 251
265 252
266 253
267 254
268 255
269 256
270 257
271 258
272 259
273 260
274 261
275 262
276 263
277 263A
278 264
279 265
280 266
281 267
282 268
283 269
284 270
285 271
286 272
287 273
288 274
289 275
290 276
291 277
292 278
293 279
294 280
295 281
296 282
297 283
298 284
299 285
300 286
301 287
302 288
303 289
304 290
305 291
306 292
307 293
308 294
309 295
310 296
311 297
312 298
313 299
314 300
315 301
316 302
317 303
318 304
319 305
320 306
321 307
322 308
323 309
324 310
325 311
326 312
327 313
328 314
329 315
330 316
331 317
332 318
333 319
334 320
335 321
336 322
337 323
338 324
339 325
340 326
341 327
342 327A
343 328
344 1(HA2)
345 2(HA2)
346 3(HA2)
347 4(HA2)
348 5(HA2)
349 6(HA2)
350 7(HA2)
351 8(HA2)
352 9(HA2)
353 10(HA2)
354 11(HA2)
355 12(HA2)
356 13(HA2)
357 14(HA2)
358 15(HA2)
359 16(HA2)
360 17(HA2)
361 18(HA2)
362 19(HA2)
363 20(HA2)
364 21(HA2)
365 22(HA2)
366 23(HA2)
367 24(HA2)
368 25(HA2)
369 26(HA2)
370 27(HA2)
371 28(HA2)
372 29(HA2)
373 30(HA2)
374 31(HA2)
375 32(HA2)
376 33(HA2)
377 34(HA2)
378 35(HA2)
379 36(HA2)
380 37(HA2)
381 38(HA2)
382 39(HA2)
383 40(HA2)
384 41(HA2)
385 42(HA2)
386 43(HA2)
387 44(HA2)
388 45(HA2)
389 46(HA2)
390 47(HA2)
391 48(HA2)
392 49(HA2)
393 50(HA2)
394 51(HA2)
395 52(HA2)
396 53(HA2)
397 54(HA2)
398 55(HA2)
399 56(HA2)
400 57(HA2)
401 58(HA2)
402 59(HA2)
403 60(HA2)
404 61(HA2)
405 62(HA2)
406 63(HA2)
407 64(HA2)
408 65(HA2)
409 66(HA2)
410 67(HA2)
411 68(HA2)
412 69(HA2)
413 70(HA2)
414 71(HA2)
415 72(HA2)
416 73(HA2)
417 74(HA2)
418 75(HA2)
419 76(HA2)
420 77(HA2)
421 78(HA2)
422 79(HA2)
423 80(HA2)
424 81(HA2)
425 82(HA2)
426 83(HA2)
427 84(HA2)
428 85(HA2)
429 86(HA2)
430 87(HA2)
431 88(HA2)
432 89(HA2)
433 90(HA2)
434 91(HA2)
435 92(HA2)
436 93(HA2)
437 94(HA2)
438 95(HA2)
439 96(HA2)
440 97(HA2)
441 98(HA2)
442 99(HA2)
443 100(HA2)
444 101(HA2)
445 102(HA2)
446 103(HA2)
447 104(HA2)
448 105(HA2)
449 106(HA2)
450 107(HA2)
451 108(HA2)
452 109(HA2)
453 110(HA2)
454 111(HA2)
455 112(HA2)
456 113(HA2)
457 114(HA2)
458 115(HA2)
459 116(HA2)
460 117(HA2)
461 118(HA2)
462 119(HA2)
463 120(HA2)
464 121(HA2)
465 122(HA2)
466 123(HA2)
467 124(HA2)
468 125(HA2)
469 126(HA2)
470 127(HA2)
471 128(HA2)
472 129(HA2)
473 130(HA2)
474 131(HA2)
475 132(HA2)
476 133(HA2)
477 134(HA2)
478 135(HA2)
479 136(HA2)
480 137(HA2)
481 138(HA2)
482 139(HA2)
483 140(HA2)
484 141(HA2)
485 142(HA2)
486 143(HA2)
487 144(HA2)
488 145(HA2)
489 146(HA2)
490 147(HA2)
491 148(HA2)
492 149(HA2)
493 150(HA2)
494 151(HA2)
495 152(HA2)
496 153(HA2)
497 154(HA2)
498 155(HA2)
499 156(HA2)
500 157(HA2)
501 158(HA2)
502 159(HA2)
503 160(HA2)
504 161(HA2)
505 162(HA2)
506 163(HA2)
507 164(HA2)
508 165(HA2)
509 166(HA2)
510 167(HA2)
511 168(HA2)
512 169(HA2)
513 170(HA2)
514 171(HA2)
515 172(HA2)
516 173(HA2)
517 174(HA2)
518 175(HA2)
519 176(HA2)
520 177(HA2)
521 178(HA2)
522 179(HA2)
523 180(HA2)
524 181(HA2)
525 182(HA2)
526 183(HA2)
527 184(HA2)
528 185(HA2)
529 186(HA2)
530 187(HA2)
531 188(HA2)
532 189(HA2)
533 190(HA2)
534 191(HA2)
535 192(HA2)
536 193(HA2)
537 194(HA2)
538 195(HA2)
539 196(HA2)
540 197(HA2)
541 198(HA2)
542 199(HA2)
543 200(HA2)
544 201(HA2)
545 202(HA2)
546 203(HA2)
547 204(HA2)
548 205(HA2)
549 206(HA2)
550 207(HA2)
551 208(HA2)
552 209(HA2)
553 210(HA2)
554 211(HA2)
555 212(HA2)
556 213(HA2)
557 214(HA2)
558 215(HA2)
559 216(HA2)
560 217(HA2)
561 218(HA2)
562 219(HA2)
563 220(HA2)
564 221(HA2)
565 222(HA2)
